# Supplementary material for: Identification and Characterization of MicroRNAs by High Through-Put Sequencing in Mesenchymal Stem Cells and Bone Tissue from Mice of Age-Related Osteoporosis
Source: PLoS One. 2013 Aug 21;8(8):e71895. doi: 10.1371/journal.pone.0071895 (PMC3749187; doi:10.1371/journal.pone.0071895)
Supplement: Table S1 — The categories of MSCs and bone small RNAs in mice at different ages. (XLSX) [file pone.0071895.s002.xlsx]

## Sheet: Suppl_Table_1
Table S1 The categories of MSCs and bone small RNAs in mouse at different ages
Mapping summary
		2m-MSCs						8m-MSCs						25m-MSCs
	Unique sRNAs	Percent(%)	Total sRNAs	Percent(%)			Unique sRNAs	Percent(%)	Total sRNAs	Percent(%)			Unique sRNAs	Percent(%)	Total sRNAs	Percent(%)
Total sRNAs	175173	1	14565370	1		Total sRNAs	140646	1	13834317	1		Total sRNAs	126179	1	13001553	1
Mapping to genome	55379	0.3161	11843150	0.8131		Mapping to genome	46672	0.3318	11194206	0.8092		Mapping to genome	40650	0.3222	10666211	0.8204
		2m-bone						8m-bone						25m-bone
	Unique sRNAs	Percent(%)	Total sRNAs	Percent(%)			Unique sRNAs	Percent(%)	Total sRNAs	Percent(%)			Unique sRNAs	Percent(%)	Total sRNAs	Percent(%)
Total sRNAs	1221132	1	14979697	1		Total sRNAs	1282791	1	14597780	1		Total sRNAs	1046705	1	10899301	1
Mapping to genome	368973	0.3022	8201928	0.5475		Mapping to genome	520818	0.406	10017983	0.6863		Mapping to genome	255158	0.2438	6975893	0.64
The categories of small RNAs
	2m-MSCs				8m-MSCs				25 m-MSCs
Type	Unique sRNAs	Total sRNAs		Type	Unique sRNAs	Total sRNAs		Type	Unique sRNAs	Total sRNAs
rRNA	27899	212192		rRNA	11594	96260		rRNA	11219	65781
snRNA	947	8650		snRNA	1125	9230		snRNA	986	6808
snoRNA	779	11288		snoRNA	934	12198		snoRNA	769	10091
tRNA	5182	58059		tRNA	5655	61424		tRNA	4851	51583
other	140366	14275181		other	121338	13655205		other	108354	12867290
total	175173	14565370		total	140646	13834317		total	126179	13001553
	2m-bone				8m-bone				25m-bone
Type	Unique sRNAs	Total sRNAs		Type	Unique sRNAs	Total sRNAs		Type	Unique sRNAs	Total sRNAs
rRNA	110754	4584684		rRNA	147271	3556598		rRNA	107549	1684335
snRNA	4635	29853		snRNA	6666	45635		snRNA	4199	19883
snoRNA	1486	6017		snoRNA	2323	12831		snoRNA	1512	8047
tRNA	17718	294028		tRNA	20061	593315		tRNA	16119	347265
other	1086539	10065115		other	1106470	10389401		other	917326	8839771
total	1221132	14979697		total	1282791	14597780		total	1046705	10899301
