# Supplementary material for: Identification and Characterization of MicroRNAs by High Through-Put Sequencing in Mesenchymal Stem Cells and Bone Tissue from Mice of Age-Related Osteoporosis
Source: PLoS One. 2013 Aug 21;8(8):e71895. doi: 10.1371/journal.pone.0071895 (PMC3749187; doi:10.1371/journal.pone.0071895)
Supplement: Table S2 — All known miRNAs expressed in MSCs from mice at different ages. (XLSX) [file pone.0071895.s003.xlsx]

## Sheet: Suppl_Table_2
Table S2 All known miRNAs expressed in the mouse MSCs at different ages.
miRNA	2m-MSC	8m-MSC	25m-MSC
mmu-miR-23a-5p	112	73	70
mmu-miR-22-3p	13280	10012	6815			Summary of known miRNA in each sample
mmu-miR-5113	27	18	16			miRNA	miRNA*	miRNA-5p	miRNA-3p	miRNA precursors
mmu-miR-3068-5p	166	142	102		Known miRNA in miRBase	193	0	476	488	741
mmu-miR-5132	1	0	0		2m4MSCs	51	0	272	264	447
mmu-miR-3089-3p	4	7	11		8m4MSCs	54	0	261	263	442
mmu-miR-3967	0	0	0		25m1MSCs	51	0	275	248	437
mmu-miR-297c-5p	0	0	1
mmu-miR-505-3p	5	0	1
mmu-miR-202-3p	0	0	0
mmu-miR-7a-2-3p	0	0	0
mmu-miR-3071-3p	0	0	0
mmu-miR-669a-3p	13	27	18
mmu-miR-28b	0	0	0
mmu-miR-126-5p	2	15	135
mmu-miR-452-3p	0	0	0
mmu-miR-3074-2-3p	0	0	0
mmu-miR-592-3p	0	0	0
mmu-miR-669f-5p	0	0	0
mmu-miR-367-3p	0	0	0
mmu-miR-764-5p	0	0	0
mmu-miR-25-5p	523	368	483
mmu-miR-1928	0	0	0
mmu-miR-3084-3p	0	2	0
mmu-miR-3098-5p	0	0	0
mmu-miR-302c-3p	0	0	0
mmu-miR-672-3p	0	0	0
mmu-miR-466m-5p	0	0	0
mmu-miR-501-3p	372	499	327
mmu-miR-466c-5p	3	2	2
mmu-let-7d-5p	219956	206414	179592
mmu-miR-18b-5p	0	0	0
mmu-miR-148a-3p	1002	1715	2254
mmu-miR-29b-1-5p	25	25	13
mmu-miR-103-1-5p	0	0	4
mmu-miR-759	0	0	0
mmu-miR-1950	0	2	2
mmu-miR-376b-3p	2	1	0
mmu-miR-3059-5p	0	0	0
mmu-miR-5111-3p	0	0	0
mmu-miR-188-5p	3	7	0
mmu-miR-342-3p	5125	4465	3099
mmu-miR-214-5p	30	30	33
mmu-miR-421-3p	21	30	27
mmu-miR-3113-3p	0	0	0
mmu-miR-217-3p	0	0	0
mmu-miR-18a-3p	4	2	2
mmu-miR-350-3p	418	428	258
mmu-miR-148b-5p	23	16	13
mmu-miR-376c-3p	6	5	1
mmu-miR-695	0	0	0
mmu-miR-201-3p	0	0	0
mmu-miR-1930-3p	0	0	0
mmu-miR-1895	0	1	1
mmu-miR-3069-5p	1	0	0
mmu-miR-7a-5p	200	169	229
mmu-miR-149-5p	5	11	9
mmu-miR-875-3p	0	0	0
mmu-miR-448-3p	0	0	0
mmu-miR-20b-3p	0	0	0
mmu-miR-761	0	0	0
mmu-miR-484	80	77	62
mmu-miR-330-5p	3	6	4
mmu-miR-654-5p	0	0	0
mmu-miR-130a-3p	1224	1704	1921
mmu-miR-5618-3p	0	0	0
mmu-miR-3091-3p	0	0	0
mmu-miR-875-5p	0	0	0
mmu-miR-881-3p	0	0	0
mmu-miR-383-5p	0	0	1
mmu-let-7e-3p	29	20	15
mmu-miR-455-3p	94	129	170
mmu-miR-139-3p	368	538	733
mmu-miR-24-1-5p	26	14	18
mmu-miR-5131	0	0	0
mmu-miR-1981-3p	8	13	4
mmu-miR-711	0	0	0
mmu-miR-681	0	0	0
mmu-miR-335-5p	99	275	268
mmu-miR-103-3p	110152	98394	78172
mmu-miR-344g-3p	0	0	0
mmu-miR-5109	96	22	22
mmu-miR-466f-3p	7	5	6
mmu-miR-344h-3p	0	0	0
mmu-miR-3079-5p	14	9	10
mmu-miR-29c-5p	43	41	31
mmu-miR-702	1	0	1
mmu-miR-301a-3p	48	40	50
mmu-miR-544-5p	0	0	0
mmu-miR-5129	16	9	8
mmu-miR-219-1-3p	73	54	71
mmu-miR-129-2-3p	640	472	177
mmu-miR-669e-5p	0	2	0
mmu-miR-1306-5p	34	33	20
mmu-miR-467b-5p	27	73	22
mmu-miR-30d-3p	12	17	21
mmu-miR-871-3p	0	0	0
mmu-miR-539-3p	0	0	0
mmu-miR-320-5p	0	0	0
mmu-miR-140-3p	407314	435207	271888
mmu-miR-16-1-3p	131	129	164
mmu-miR-185-5p	23053	21911	19507
mmu-miR-5616-3p	0	1	0
mmu-miR-302a-3p	0	0	0
mmu-miR-3096-3p	0	0	0
mmu-miR-145-3p	394	403	413
mmu-miR-99b-5p	12176	13795	9470
mmu-miR-297a-5p	0	0	0
mmu-miR-3069-3p	1	0	0
mmu-miR-1194	0	0	0
mmu-miR-700-5p	17	23	12
mmu-miR-2182	0	0	0
mmu-miR-653-5p	0	0	0
mmu-miR-34b-5p	981	1023	1582
mmu-miR-770-5p	0	1	0
mmu-miR-467b-3p	0	1	0
mmu-miR-217-5p	0	0	0
mmu-miR-3060-3p	5	1	0
mmu-miR-196a-1-3p	1	0	0
mmu-miR-3077-3p	0	0	0
mmu-miR-297c-3p	8	13	3
mmu-miR-3083-5p	0	0	1
mmu-miR-3960	0	0	0
mmu-miR-763	0	0	0
mmu-miR-181a-1-3p	288	317	353
mmu-miR-615-5p	33	45	38
mmu-miR-344b-3p	6	2	0
mmu-miR-1963	0	0	0
mmu-miR-203-3p	16	17	18
mmu-miR-467h	0	0	0
mmu-miR-30d-5p	21359	19310	17708
mmu-miR-674-5p	2417	2103	1882
mmu-miR-218-1-3p	0	1	0
mmu-miR-300-5p	0	0	1
mmu-miR-125a-3p	68	70	57
mmu-miR-15a-5p	1130	928	575
mmu-miR-1a-1-5p	0	0	0
mmu-miR-20a-3p	3	1	0
mmu-miR-146a-3p	1	1	0
mmu-miR-486-5p	11	19	9
mmu-miR-1251-5p	0	0	0
mmu-miR-876-3p	0	0	0
mmu-miR-758-5p	0	1	1
mmu-miR-92a-2-5p	0	0	1
mmu-miR-190b-3p	1	3	3
mmu-miR-3092-5p	0	0	0
mmu-miR-195-3p	1	0	3
mmu-miR-764-3p	0	0	0
mmu-miR-30c-5p	620	612	458
mmu-miR-3071-5p	0	0	0
mmu-miR-468-3p	0	0	0
mmu-miR-3096b-5p	9	26	11
mmu-miR-24-2-5p	167	147	109
mmu-miR-10b-3p	0	0	2
mmu-miR-499-3p	0	0	0
mmu-miR-3965	0	0	0
mmu-miR-132-3p	75	60	104
mmu-miR-511-5p	30	46	31
mmu-miR-1943-5p	21	25	30
mmu-miR-881-5p	0	0	0
mmu-miR-1947-5p	5	5	4
mmu-miR-1961	0	0	0
mmu-miR-181a-5p	9220	11642	11159
mmu-miR-5620-3p	0	0	0
mmu-miR-215-3p	0	0	0
mmu-miR-701-3p	0	0	0
mmu-miR-497-5p	26	140	186
mmu-miR-425-3p	108	106	70
mmu-miR-292-3p	0	0	0
mmu-miR-466a-3p	5	13	12
mmu-miR-27b-5p	2787	2430	1851
mmu-miR-193b-5p	285	201	242
mmu-miR-485-3p	14	16	6
mmu-miR-879-3p	0	0	0
mmu-miR-467e-5p	20	26	14
mmu-miR-383-3p	0	0	0
mmu-miR-341-5p	0	0	0
mmu-miR-1198-3p	0	2	0
mmu-miR-466l-5p	0	0	0
mmu-miR-709	0	0	0
mmu-miR-1940	3	2	1
mmu-miR-5709	1	0	9
mmu-miR-5127	0	0	0
mmu-miR-1912-5p	0	0	0
mmu-miR-465a-5p	0	0	0
mmu-miR-344f-3p	0	0	0
mmu-miR-1839-5p	50632	46281	36820
mmu-miR-1964-5p	3	3	7
mmu-miR-203-5p	0	0	0
mmu-let-7c-5p	2184231	2215103	2272552
mmu-miR-532-5p	432	576	508
mmu-miR-770-3p	0	0	0
mmu-miR-714	0	1	0
mmu-miR-666-5p	2	2	3
mmu-miR-322-3p	1892	2366	3554
mmu-miR-1894-5p	0	0	0
mmu-miR-615-3p	4	24	8
mmu-miR-325-5p	0	0	0
mmu-miR-194-5p	48	55	43
mmu-miR-666-3p	0	0	0
mmu-miR-3094-3p	0	0	0
mmu-miR-92a-3p	2039	1728	1707
mmu-miR-31-3p	11	3	1
mmu-miR-683	0	0	0
mmu-miR-546	0	0	0
mmu-miR-3112-3p	0	0	0
mmu-miR-667-3p	1	1	1
mmu-miR-1941-5p	4	2	3
mmu-miR-141-5p	0	0	0
mmu-miR-466j	0	0	0
mmu-miR-466d-3p	1	1	1
mmu-miR-92a-1-5p	33	25	36
mmu-miR-1983	374	234	111
mmu-miR-204-3p	0	4	1
mmu-miR-1952	0	0	0
mmu-miR-1187	0	1	0
mmu-miR-712-5p	1	0	0
mmu-miR-3078-3p	0	0	0
mmu-miR-192-3p	1	0	0
mmu-miR-873-5p	0	0	0
mmu-miR-380-3p	5	3	3
mmu-miR-3057-3p	4	4	0
mmu-miR-3058-5p	1	0	0
mmu-miR-297b-3p	8	13	3
mmu-miR-470-3p	0	0	0
mmu-miR-339-3p	42	47	16
mmu-miR-1956	11	15	11
mmu-miR-743a-3p	0	0	0
mmu-miR-494-5p	0	0	0
mmu-let-7c-2-3p	64	41	28
mmu-miR-3110-3p	0	0	0
mmu-miR-5619-3p	0	0	0
mmu-miR-191-3p	19	17	13
mmu-miR-30b-3p	177	151	140
mmu-miR-1188-3p	0	0	0
mmu-miR-369-5p	5	5	0
mmu-miR-331-3p	349	866	154
mmu-miR-3062-5p	4	2	3
mmu-miR-3073-5p	0	0	0
mmu-miR-208a-3p	0	0	0
mmu-miR-5100	25	11	15
mmu-miR-448-5p	0	0	0
mmu-miR-3075-5p	0	1	5
mmu-miR-340-5p	4915	5413	4350
mmu-let-7b-3p	22	29	28
mmu-miR-3078-5p	0	0	0
mmu-miR-129-5p	8	17	5
mmu-miR-686	0	0	0
mmu-miR-1893	0	0	0
mmu-miR-294-5p	0	0	0
mmu-miR-138-1-3p	0	0	0
mmu-miR-129-1-3p	8	8	0
mmu-miR-30c-2-3p	1987	1890	2030
mmu-miR-503-5p	977	1247	1731
mmu-miR-344b-5p	0	0	0
mmu-miR-450b-3p	31	34	56
mmu-miR-466b-5p	3	0	1
mmu-miR-15b-3p	27	39	27
mmu-miR-297a-3p	8	13	3
mmu-miR-200b-5p	5	3	1
mmu-miR-125b-5p	16314	22213	12711
mmu-miR-17-5p	163	174	146
mmu-miR-19a-3p	5	6	2
mmu-miR-3470b	14	14	6
mmu-miR-3113-5p	0	0	0
mmu-miR-300-3p	1	1	1
mmu-miR-466h-3p	0	3	1
mmu-miR-434-5p	12	5	4
mmu-miR-138-5p	8	11	15
mmu-miR-124-5p	0	0	0
mmu-miR-1224-5p	1	4	2
mmu-miR-669b-5p	1	0	1
mmu-miR-676-3p	1834	2193	3043
mmu-miR-384-3p	0	0	0
mmu-miR-1955-3p	0	1	1
mmu-miR-708-5p	42	189	371
mmu-miR-377-5p	6	5	1
mmu-miR-425-5p	200	144	124
mmu-miR-467f	0	0	0
mmu-miR-299-5p	32	10	11
mmu-miR-654-3p	0	0	0
mmu-miR-1251-3p	0	0	0
mmu-miR-93-3p	3	7	3
mmu-miR-362-5p	132	99	82
mmu-miR-487b-5p	0	0	0
mmu-miR-29b-2-5p	6	8	7
mmu-miR-222-3p	106946	87268	98785
mmu-miR-3086-5p	4	5	5
mmu-miR-138-2-3p	0	0	0
mmu-miR-5620-5p	25	17	13
mmu-miR-423-5p	24581	18521	21297
mmu-miR-1903	0	0	0
mmu-miR-3095-3p	156	157	136
mmu-miR-196b-5p	175	149	81
mmu-miR-3079-3p	0	1	0
mmu-miR-3060-5p	0	0	0
mmu-miR-1905	0	0	0
mmu-miR-3070a-5p	0	0	0
mmu-miR-760-3p	80	57	55
mmu-miR-669p-3p	0	0	0
mmu-miR-376a-5p	1	0	0
mmu-miR-708-3p	2	15	32
mmu-miR-1196-3p	0	0	0
mmu-miR-1935	0	0	0
mmu-miR-670-5p	0	0	0
mmu-miR-466o-3p	0	0	0
mmu-miR-367-5p	0	0	0
mmu-miR-676-5p	109	126	165
mmu-miR-5617-5p	0	2	0
mmu-miR-669e-3p	0	0	0
mmu-miR-488-5p	0	0	0
mmu-miR-5118	0	0	0
mmu-miR-489-3p	0	0	0
mmu-miR-669j	0	0	0
mmu-miR-5625-3p	0	0	0
mmu-miR-122-3p	0	0	0
mmu-miR-299b-3p	4	3	2
mmu-miR-34c-3p	139	96	62
mmu-miR-1936	0	0	0
mmu-miR-463-3p	0	0	0
mmu-miR-338-5p	4	0	0
mmu-miR-10a-3p	33	27	23
mmu-miR-107-5p	0	0	0
mmu-miR-3061-5p	0	0	0
mmu-miR-679-3p	0	0	0
mmu-miR-490-5p	0	0	0
mmu-miR-677-3p	0	0	1
mmu-miR-18b-3p	0	0	0
mmu-miR-467c-5p	12	15	13
mmu-let-7e-5p	269740	208544	231404
mmu-miR-1199-5p	0	0	0
mmu-miR-1224-3p	0	0	0
mmu-miR-541-3p	0	0	0
mmu-miR-344d-2-5p	0	0	0
mmu-miR-1966	6	6	3
mmu-miR-719	0	0	0
mmu-miR-9-3p	1	0	8
mmu-miR-27b-3p	26176	30827	21713
mmu-miR-344e-3p	0	0	0
mmu-miR-3102-5p.2-5p	45	24	33
mmu-miR-135a-1-3p	0	0	0
mmu-miR-3100-3p	0	0	0
mmu-miR-340-3p	2	1	1
mmu-miR-1264-5p	0	0	0
mmu-miR-186-3p	232	166	101
mmu-miR-3070b-5p	0	0	0
mmu-miR-712-3p	2	0	0
mmu-miR-2183	0	0	0
mmu-miR-200a-5p	0	0	0
mmu-miR-1929-5p	10	8	15
mmu-miR-181a-2-3p	77	43	64
mmu-miR-1198-5p	78	65	44
mmu-miR-483-3p	1	4	2
mmu-miR-3971	0	0	0
mmu-miR-3964	0	0	0
mmu-miR-3088-3p	1	0	0
mmu-miR-130b-3p	130	152	134
mmu-miR-194-2-3p	1	1	1
mmu-miR-212-3p	7	5	8
mmu-miR-378-3p	4003	4169	3538
mmu-miR-466d-5p	0	2	0
mmu-miR-15b-5p	577	625	383
mmu-miR-338-3p	75	66	56
mmu-miR-878-3p	0	0	0
mmu-miR-5114	83	65	56
mmu-miR-450b-5p	0	0	2
mmu-miR-3088-5p	0	0	0
mmu-miR-5135	0	0	0
mmu-miR-5046	0	0	0
mmu-miR-1298-3p	0	0	0
mmu-miR-466n-3p	0	0	0
mmu-miR-3096b-3p	0	0	0
mmu-miR-291b-3p	0	0	0
mmu-miR-3070a-3p	0	0	0
mmu-miR-465b-5p	0	0	0
mmu-miR-101b-5p	0	1	0
mmu-miR-128-3p	2566	2034	1899
mmu-miR-874-5p	0	0	0
mmu-miR-744-5p	5969	4902	4443
mmu-miR-190b-5p	9	7	7
mmu-miR-693-5p	0	0	0
mmu-miR-382-3p	710	473	350
mmu-let-7i-3p	20	39	10
mmu-miR-1839-3p	125	60	37
mmu-miR-470-5p	0	0	0
mmu-miR-871-5p	0	0	0
mmu-miR-669f-3p	0	1	0
mmu-miR-29a-3p	159666	159169	137418
mmu-miR-212-5p	64	87	104
mmu-miR-223-3p	6587	5565	2759
mmu-miR-1231-3p	0	0	0
mmu-miR-1896	0	0	0
mmu-miR-1929-3p	0	0	0
mmu-miR-670-3p	0	0	0
mmu-miR-23b-3p	7680	8232	4070
mmu-miR-2137	0	0	0
mmu-miR-543-3p	30	30	14
mmu-miR-374-5p	216	245	168
mmu-miR-27a-3p	23838	28556	19911
mmu-miR-671-5p	2	3	7
mmu-miR-5124	0	0	0
mmu-miR-450a-2-3p	0	0	0
mmu-miR-381-5p	0	0	0
mmu-miR-5117-5p	0	0	2
mmu-miR-429-3p	1	0	1
mmu-miR-7a-1-3p	25	20	24
mmu-miR-705	0	0	0
mmu-miR-449c-5p	4	5	2
mmu-miR-678	0	0	0
mmu-miR-451	7	6	1
mmu-miR-181d-5p	1068	663	741
mmu-miR-1932	0	1	1
mmu-miR-721	0	0	0
mmu-miR-192-5p	5170	4153	4148
mmu-miR-496-3p	5	9	2
mmu-miR-3106-5p	0	0	0
mmu-miR-1186	0	1	0
mmu-miR-1193-3p	0	0	0
mmu-miR-132-5p	37	50	57
mmu-miR-133b-3p	4	4	6
mmu-miR-691	0	0	0
mmu-miR-28-5p	336	283	272
mmu-miR-3065-5p	0	0	0
mmu-miR-1a-2-5p	0	0	0
mmu-miR-5097	42	37	25
mmu-miR-878-5p	0	0	0
mmu-miR-324-5p	213	105	174
mmu-miR-5621-3p	0	0	0
mmu-miR-3096-5p	6	23	8
mmu-miR-5617-3p	0	0	0
mmu-miR-5120	0	0	0
mmu-miR-590-3p	0	0	0
mmu-miR-181c-5p	141	86	116
mmu-miR-20b-5p	0	0	0
mmu-miR-669p-5p	14	12	6
mmu-miR-218-2-3p	0	0	0
mmu-miR-3104-3p	0	0	0
mmu-miR-496-5p	0	0	0
mmu-miR-880-3p	0	0	0
mmu-miR-144-3p	0	0	0
mmu-miR-669m-5p	0	0	1
mmu-miR-687	0	0	0
mmu-miR-499-5p	6	8	6
mmu-miR-184-5p	0	0	0
mmu-miR-713	0	0	0
mmu-miR-199a-5p	7460	6872	10653
mmu-miR-5105	4	0	1
mmu-miR-3076-5p	1	0	1
mmu-miR-216b-3p	0	0	0
mmu-miR-1897-5p	0	0	0
mmu-miR-1899	0	0	0
mmu-miR-5622-3p	0	0	0
mmu-miR-24-3p	21574	20536	12760
mmu-miR-3067-3p	0	0	0
mmu-miR-421-5p	0	0	1
mmu-miR-99a-5p	4126	7018	4457
mmu-miR-329-5p	7	7	6
mmu-miR-1892	0	0	0
mmu-miR-216a-3p	0	0	0
mmu-miR-1901	0	0	0
mmu-miR-544-3p	0	0	0
mmu-miR-1188-5p	5	0	1
mmu-miR-696	0	0	0
mmu-miR-1971	0	0	0
mmu-miR-3058-3p	0	0	0
mmu-miR-432	0	0	0
mmu-miR-877-3p	0	0	1
mmu-miR-211-5p	0	0	0
mmu-miR-351-3p	43	49	71
mmu-miR-1897-3p	0	0	0
mmu-miR-543-5p	2	0	0
mmu-miR-148b-3p	985	964	762
mmu-miR-210-3p	1227	1233	861
mmu-miR-551b-3p	0	0	0
mmu-miR-219-2-3p	0	0	0
mmu-miR-3969	0	0	0
mmu-miR-377-3p	1	1	1
mmu-miR-331-5p	3	0	0
mmu-miR-214-3p	2008	2391	1867
mmu-miR-540-5p	0	1	0
mmu-miR-450a-1-3p	1	3	1
mmu-miR-106a-5p	0	0	0
mmu-miR-5627-3p	0	1	0
mmu-miR-5117-3p	2	12	8
mmu-miR-5615-5p	0	0	0
mmu-miR-5102	20	1	1
mmu-miR-5122	0	0	0
mmu-miR-5624-5p	0	1	0
mmu-miR-5615-3p	0	0	1
mmu-miR-3106-3p	0	0	0
mmu-miR-1196-5p	0	0	0
mmu-miR-376a-3p	31	23	37
mmu-miR-105	0	0	0
mmu-miR-201-5p	0	0	0
mmu-miR-5116	1	0	0
mmu-miR-26b-5p	10991	10167	8226
mmu-miR-3962	0	0	0
mmu-miR-374c-5p	2	3	0
mmu-miR-184-3p	29	17	11
mmu-miR-130b-5p	10	8	7
mmu-miR-344i	0	0	0
mmu-miR-449a-3p	0	0	0
mmu-miR-466m-3p	0	0	0
mmu-miR-374c-3p	0	0	0
mmu-miR-326-3p	12	43	3
mmu-miR-154-3p	2	2	0
mmu-let-7b-5p	648145	548286	678563
mmu-miR-32-5p	16	16	37
mmu-miR-3101-3p	9	8	3
mmu-miR-879-5p	0	0	0
mmu-miR-511-3p	2647	4391	2644
mmu-miR-743a-5p	0	0	0
mmu-miR-466k	1	0	0
mmu-miR-466p-3p	5	13	11
mmu-miR-490-3p	0	0	0
mmu-miR-152-3p	6742	11105	9565
mmu-miR-3072-5p	0	0	0
mmu-miR-98-3p	39	29	21
mmu-miR-652-3p	334	251	172
mmu-miR-669k-3p	0	0	0
mmu-miR-208b-3p	0	0	0
mmu-miR-3057-5p	12	13	9
mmu-miR-668-3p	7	2	0
mmu-miR-363-5p	0	0	1
mmu-miR-150-3p	0	0	0
mmu-miR-3075-3p	0	0	0
mmu-miR-1982-5p	0	1	0
mmu-miR-1943-3p	2	1	0
mmu-miR-382-5p	296	186	99
mmu-miR-466q	0	0	1
mmu-miR-145-5p	5984	7908	4815
mmu-miR-3094-5p	3	1	1
mmu-miR-767	0	0	0
mmu-miR-187-5p	0	2	5
mmu-miR-328-3p	68	71	39
mmu-miR-467e-3p	4	7	2
mmu-miR-224-3p	0	1	2
mmu-miR-135b-3p	0	0	0
mmu-miR-1192	0	0	0
mmu-miR-707	0	0	0
mmu-miR-3472	0	1	0
mmu-miR-669a-3-3p	0	0	0
mmu-miR-694	0	0	0
mmu-miR-1843-5p	17	39	16
mmu-miR-1981-5p	3991	3018	2849
mmu-miR-701-5p	0	1	1
mmu-miR-669o-3p	13	27	18
mmu-miR-758-3p	0	0	0
mmu-miR-1906	0	0	0
mmu-miR-208b-5p	0	0	0
mmu-miR-199b-3p	262368	341024	345510
mmu-miR-153-5p	0	0	0
mmu-miR-343	0	0	0
mmu-miR-107-3p	53908	48165	37763
mmu-miR-669b-3p	2	0	0
mmu-miR-5099	0	2	1
mmu-miR-509-5p	0	0	0
mmu-miR-3061-3p	0	1	1
mmu-miR-204-5p	4	9	11
mmu-miR-3089-5p	0	0	0
mmu-miR-350-5p	9	6	1
mmu-miR-3080-5p	0	0	0
mmu-miR-137-3p	0	0	0
mmu-miR-199a-3p	262388	341050	345529
mmu-miR-3473d	0	1	4
mmu-miR-703	0	0	0
mmu-miR-344e-5p	0	0	0
mmu-miR-3100-5p	1	3	4
mmu-miR-449a-5p	4	9	4
mmu-miR-3475	0	0	0
mmu-miR-135b-5p	0	0	0
mmu-miR-410-5p	7	4	1
mmu-miR-423-3p	254	256	195
mmu-miR-146b-3p	1	0	1
mmu-miR-339-5p	213	203	71
mmu-miR-673-3p	0	0	0
mmu-miR-3103-5p	0	1	0
mmu-miR-742-5p	0	0	0
mmu-miR-375-3p	3	0	7
mmu-miR-324-3p	23	16	13
mmu-miR-365-1-5p	74	38	55
mmu-miR-302b-3p	0	0	0
mmu-miR-466b-3p	5	13	12
mmu-miR-323-3p	18	20	13
mmu-miR-5110	2	1	0
mmu-miR-301a-5p	145	112	153
mmu-miR-135a-2-3p	1	0	1
mmu-miR-193-5p	38	47	37
mmu-miR-1b-5p	1	2	0
mmu-miR-3470a	7	11	7
mmu-miR-487b-3p	4	3	0
mmu-miR-1964-3p	42	59	35
mmu-miR-34a-3p	48	45	33
mmu-miR-453	0	0	0
mmu-miR-495-5p	1	0	0
mmu-miR-541-5p	86	96	64
mmu-miR-98-5p	3717	3083	2712
mmu-miR-3070b-3p	0	0	0
mmu-miR-1945	4	5	4
mmu-miR-206-3p	930	854	815
mmu-miR-599	0	0	0
mmu-miR-5621-5p	0	0	0
mmu-miR-741-3p	0	0	0
mmu-miR-5108	0	0	0
mmu-miR-150-5p	2	1	3
mmu-miR-491-5p	2	3	2
mmu-miR-5623-3p	0	0	0
mmu-let-7f-5p	3274610	3080891	2853160
mmu-miR-28-3p	366	356	374
mmu-miR-1900	0	0	0
mmu-miR-669d-5p	6	8	2
mmu-miR-539-5p	1	0	0
mmu-miR-1962	0	0	0
mmu-miR-3109-5p	2	3	1
mmu-miR-489-5p	0	0	0
mmu-miR-346-5p	0	0	0
mmu-miR-295-3p	0	0	1
mmu-miR-3102-5p	0	0	0
mmu-miR-34a-5p	555	552	345
mmu-miR-3961	0	0	0
mmu-miR-188-3p	1	1	0
mmu-miR-667-5p	1	0	1
mmu-miR-142-3p	553	1468	501
mmu-miR-3090-5p	0	0	0
mmu-miR-1969	31	19	9
mmu-miR-302d-5p	0	0	0
mmu-miR-762	0	0	0
mmu-miR-5618-5p	0	0	0
mmu-miR-1264-3p	0	0	0
mmu-miR-326-5p	4	5	2
mmu-miR-3544-3p	0	0	0
mmu-miR-669a-5p	14	12	6
mmu-miR-34c-5p	113495	110148	111843
mmu-miR-3572	2	3	0
mmu-miR-1186b	0	0	0
mmu-miR-202-5p	0	1	2
mmu-miR-466f	0	0	0
mmu-miR-200c-3p	6	7	2
mmu-miR-5624-3p	0	0	0
mmu-miR-1249-5p	9	7	8
mmu-miR-466i-3p	5	2	3
mmu-miR-542-3p	28	40	68
mmu-miR-669d-2-3p	0	0	0
mmu-miR-141-3p	0	0	1
mmu-miR-3108-3p	0	1	0
mmu-miR-3968	0	0	0
mmu-miR-3064-3p	2	1	1
mmu-miR-5133	0	0	0
mmu-miR-30c-1-3p	96	79	107
mmu-miR-103-2-5p	7	10	2
mmu-miR-181b-2-3p	0	0	0
mmu-miR-327	0	0	0
mmu-miR-92b-3p	47	47	36
mmu-miR-1982.2-3p	0	1	0
mmu-miR-1968-5p	3	3	3
mmu-miR-2861	0	0	0
mmu-miR-1968-3p	0	0	0
mmu-miR-125a-5p	7952	8025	6560
mmu-miR-200b-3p	6	5	3
mmu-miR-344d-3p	0	1	4
mmu-miR-361-5p	73	81	75
mmu-miR-378-5p	19	2	4
mmu-miR-675-3p	0	0	0
mmu-miR-1947-3p	0	0	0
mmu-miR-216a-5p	0	0	0
mmu-miR-221-5p	6737	6538	5886
mmu-miR-483-5p	40	35	74
mmu-miR-3093-3p	0	0	0
mmu-miR-590-5p	0	0	0
mmu-miR-128-2-5p	0	0	0
mmu-miR-101b-3p	49237	45518	50796
mmu-miR-92b-5p	23	18	17
mmu-miR-30a-3p	1072	1220	1398
mmu-miR-5622-5p	0	0	0
mmu-miR-33-5p	124	358	258
mmu-miR-182-3p	0	0	0
mmu-miR-34b-3p	282	267	189
mmu-miR-449b	0	1	2
mmu-let-7a-2-3p	0	0	0
mmu-miR-1249-3p	39	28	20
mmu-miR-16-5p	4474	3833	2496
mmu-miR-127-3p	325	279	154
mmu-miR-205-5p	1	0	0
mmu-miR-379-5p	135	112	50
mmu-miR-1951	1	1	2
mmu-miR-140-5p	48	56	28
mmu-miR-187-3p	13	9	5
mmu-miR-5103	0	0	0
mmu-miR-196a-2-3p	1	2	1
mmu-miR-222-5p	85	57	47
mmu-miR-30a-5p	10557	10251	14036
mmu-miR-872-5p	1221	1348	1060
mmu-miR-93-5p	1544	1450	1197
mmu-miR-155-3p	2	1	0
mmu-miR-669o-5p	1	3	2
mmu-miR-3077-5p	0	0	0
mmu-miR-466l-3p	0	0	0
mmu-miR-876-5p	0	0	0
mmu-miR-3101-5p	0	0	0
mmu-miR-466p-5p	1	0	0
mmu-miR-466e-3p	5	13	12
mmu-miR-344c-3p	0	0	1
mmu-miR-1195	0	0	0
mmu-miR-3086-3p	2	0	0
mmu-miR-465b-3p	0	0	0
mmu-miR-3062-3p	0	0	0
mmu-miR-15a-3p	13	12	2
mmu-miR-540-3p	12	9	5
mmu-miR-380-5p	3	1	1
mmu-miR-665-3p	0	0	0
mmu-miR-146b-5p	2396	1868	1941
mmu-miR-3473b	48	85	41
mmu-miR-1958	13	8	11
mmu-miR-698	0	0	0
mmu-miR-3544-5p	0	0	0
mmu-miR-5121	0	1	0
mmu-let-7i-5p	229174	223445	236595
mmu-miR-1948-5p	0	1	0
mmu-miR-378b	4	8	1
mmu-miR-5128	3	1	6
mmu-miR-361-3p	20	36	21
mmu-miR-664-5p	419	480	336
mmu-miR-3105-5p	0	0	0
mmu-miR-465c-5p	0	0	0
mmu-miR-883a-3p	0	0	0
mmu-miR-200a-3p	18	11	14
mmu-miR-329-3p	48	17	8
mmu-miR-186-5p	207	211	168
mmu-miR-568	0	0	0
mmu-miR-290-3p	0	0	0
mmu-miR-320-3p	34512	29205	35772
mmu-miR-19a-5p	0	0	1
mmu-miR-491-3p	0	0	0
mmu-let-7g-3p	1	0	1
mmu-miR-302b-5p	0	0	0
mmu-miR-330-3p	230	229	202
mmu-miR-410-3p	2	5	1
mmu-miR-151-3p	460	425	520
mmu-miR-298-5p	6378	5438	3238
mmu-miR-10b-5p	149	346	445
mmu-miR-10a-5p	18232	19584	13604
mmu-miR-760-5p	0	0	0
mmu-miR-883b-5p	0	0	0
mmu-miR-193-3p	109	220	262
mmu-miR-542-5p	7	5	6
mmu-miR-7b-3p	0	0	0
mmu-miR-1190	0	0	0
mmu-miR-296-3p	1072	702	1007
mmu-miR-449c-3p	0	0	0
mmu-miR-19b-3p	118	140	78
mmu-miR-335-3p	3	15	9
mmu-miR-144-5p	1	0	0
mmu-miR-190-3p	1	3	5
mmu-miR-208a-5p	0	0	0
mmu-miR-5101	0	0	0
mmu-miR-3087-3p	0	0	0
mmu-miR-181c-3p	26	19	24
mmu-miR-127-5p	8	9	3
mmu-miR-877-5p	212	113	125
mmu-miR-669h-5p	3	3	0
mmu-miR-674-3p	369	331	233
mmu-miR-1843-3p	37	71	39
mmu-miR-1904	0	0	0
mmu-miR-221-3p	75863	66221	68366
mmu-miR-547-5p	0	0	0
mmu-miR-874-3p	3	0	4
mmu-miR-574-5p	510	452	399
mmu-miR-1902	0	0	0
mmu-miR-182-5p	30	24	35
mmu-miR-5107	0	0	0
mmu-miR-365-2-5p	200	157	191
mmu-miR-154-5p	9	10	2
mmu-miR-195-5p	25	112	160
mmu-miR-135a-5p	1	0	0
mmu-miR-134-3p	0	0	0
mmu-miR-126-3p	1	4	59
mmu-miR-802-3p	0	1	0
mmu-miR-3066-3p	0	1	1
mmu-miR-467g	0	0	0
mmu-miR-582-5p	0	1	2
mmu-miR-692	0	0	0
mmu-miR-136-3p	11	6	2
mmu-miR-215-5p	15	7	18
mmu-miR-26a-1-3p	1	0	0
mmu-miR-200c-5p	0	0	0
mmu-miR-344g-5p	0	0	0
mmu-miR-652-5p	3	4	2
mmu-miR-1960	6	2	8
mmu-miR-1934-3p	22	8	18
mmu-miR-299-3p	11	5	11
mmu-miR-26b-3p	2	0	1
mmu-miR-344-3p	11	5	2
mmu-miR-3090-3p	0	0	0
mmu-miR-466e-5p	3	0	1
mmu-miR-3966	0	0	0
mmu-miR-700-3p	7	12	5
mmu-miR-5111-5p	0	0	0
mmu-miR-3064-5p	25	28	28
mmu-miR-142-5p	8535	8240	4137
mmu-miR-292-5p	0	0	1
mmu-miR-293-5p	0	0	0
mmu-miR-669h-3p	0	0	0
mmu-miR-101a-5p	1	0	0
mmu-miR-193b-3p	106	100	102
mmu-miR-125b-1-3p	147	135	83
mmu-miR-22-5p	578	771	483
mmu-miR-181d-3p	0	1	0
mmu-miR-466g	0	1	1
mmu-miR-3102-3p.2-3p	0	1	0
mmu-miR-675-5p	1	0	1
mmu-miR-153-3p	0	0	0
mmu-miR-293-3p	0	0	0
mmu-miR-30e-5p	1279	1123	1404
mmu-miR-344f-5p	0	0	0
mmu-miR-337-5p	15	12	8
mmu-miR-5112	0	0	0
mmu-miR-146a-5p	13436	12786	6124
mmu-miR-1b-3p	1	2	1
mmu-miR-344d-1-5p	0	0	0
mmu-miR-298-3p	0	0	0
mmu-miR-5626-5p	0	0	0
mmu-miR-376b-5p	1	0	0
mmu-miR-143-3p	94384	97150	76750
mmu-miR-106b-5p	457	464	329
mmu-miR-720	18	22	10
mmu-miR-21-3p	37	114	46
mmu-miR-3095-5p	1	0	1
mmu-miR-493-5p	2	4	2
mmu-miR-669l-5p	2	5	1
mmu-miR-673-5p	0	0	1
mmu-miR-3081-3p	0	0	0
mmu-miR-1934-5p	0	5	0
mmu-miR-31-5p	1495	449	281
mmu-miR-1927	1	0	0
mmu-miR-717	0	0	0
mmu-miR-148a-5p	0	1	3
mmu-miR-465c-3p	0	0	0
mmu-miR-3067-5p	0	0	0
mmu-miR-26a-5p	9035	9411	7941
mmu-miR-181b-1-3p	19	14	19
mmu-miR-139-5p	166	197	194
mmu-miR-802-5p	0	0	0
mmu-miR-369-3p	1	5	2
mmu-miR-5126	1	0	0
mmu-miR-147-3p	0	2	10
mmu-miR-133a-3p	12	11	18
mmu-miR-344h-5p	0	0	0
mmu-miR-1953	3	2	0
mmu-miR-29b-3p	3813	3523	4503
mmu-miR-2139	0	0	0
mmu-miR-302d-3p	0	0	0
mmu-miR-5130	0	0	0
mmu-miR-3112-5p	0	0	1
mmu-miR-467a-3p	27	35	12
mmu-miR-302a-5p	0	0	0
mmu-miR-3105-3p	0	0	0
mmu-miR-370-5p	0	0	1
mmu-miR-669m-3p	3	1	0
mmu-miR-680	0	0	0
mmu-miR-1843b-5p	18	44	22
mmu-miR-130a-5p	9	9	10
mmu-miR-3097-5p	0	0	1
mmu-miR-429-5p	0	0	0
mmu-miR-3110-5p	1	0	1
mmu-miR-1957	0	0	0
mmu-miR-598-3p	1374	1391	1139
mmu-miR-137-5p	0	0	0
mmu-miR-1933-3p	0	1	1
mmu-miR-3076-3p	2	0	0
mmu-miR-582-3p	1	0	0
mmu-miR-1199-3p	0	0	0
mmu-miR-1946a	0	0	0
mmu-miR-99b-3p	177	224	309
mmu-miR-466o-5p	3	0	1
mmu-miR-682	0	0	0
mmu-miR-704	0	0	0
mmu-miR-3093-5p	0	0	0
mmu-miR-205-3p	0	0	0
mmu-miR-804	0	0	0
mmu-miR-5125	0	0	0
mmu-miR-3087-5p	0	1	1
mmu-miR-1306-3p	48	52	58
mmu-miR-100-3p	8	18	12
mmu-miR-5098	0	0	0
mmu-miR-411-3p	6	4	2
mmu-miR-128-1-5p	0	3	2
mmu-miR-190-5p	5	10	15
mmu-miR-3082-3p	1	0	0
mmu-miR-1898	0	0	0
mmu-miR-3085-5p	0	0	0
mmu-miR-503-3p	8	13	20
mmu-miR-3073b-5p	0	0	0
mmu-miR-3098-3p	0	0	0
mmu-miR-495-3p	23	26	4
mmu-miR-3097-3p	0	0	0
mmu-miR-3091-5p	0	0	0
mmu-miR-125b-2-3p	24	27	22
mmu-miR-322-5p	242	241	229
mmu-miR-669l-3p	0	0	0
mmu-miR-196a-5p	511	636	356
mmu-miR-679-5p	0	0	0
mmu-miR-500-5p	3	1	1
mmu-miR-3059-3p	0	0	0
mmu-miR-301b-3p	4	7	4
mmu-miR-30b-5p	445	368	224
mmu-miR-344-5p	0	0	0
mmu-miR-345-5p	324	286	147
mmu-miR-3107-3p	1	1	4
mmu-miR-3081-5p	0	1	2
mmu-miR-1894-3p	0	0	0
mmu-miR-883b-3p	0	0	0
mmu-miR-690	1	2	2
mmu-miR-1954	0	1	1
mmu-miR-532-3p	331	202	157
mmu-miR-1941-3p	0	0	0
mmu-miR-669n	0	0	0
mmu-let-7c-1-3p	2	6	2
mmu-miR-5626-3p	0	0	0
mmu-miR-29a-5p	70	73	51
mmu-miR-433-3p	118	97	67
mmu-miR-3471	0	1	0
mmu-miR-199b-5p	19	19	15
mmu-miR-3473c	0	0	0
mmu-miR-1942	0	0	0
mmu-miR-3102-3p	259	177	162
mmu-miR-1967	0	0	0
mmu-miR-1982.1-3p	0	1	0
mmu-miR-465a-3p	0	0	0
mmu-let-7a-1-3p	64	41	28
mmu-miR-3074-1-3p	0	1	2
mmu-miR-505-5p	180	127	116
mmu-miR-19b-1-5p	0	0	0
mmu-miR-219-5p	8	14	30
mmu-miR-223-5p	955	2417	2071
mmu-miR-151-5p	219	304	310
mmu-miR-147-5p	2	0	1
mmu-miR-494-3p	11	6	8
mmu-miR-488-3p	0	0	0
mmu-miR-294-3p	1	0	0
mmu-miR-25-3p	5427	5915	4692
mmu-miR-688	0	0	0
mmu-miR-466h-5p	0	0	2
mmu-miR-152-5p	9	8	11
mmu-miR-375-5p	0	0	0
mmu-miR-5627-5p	0	0	1
mmu-miR-1946b	0	1	1
mmu-miR-323-5p	1	1	2
mmu-miR-295-5p	0	0	0
mmu-miR-185-3p	5	14	5
mmu-miR-467a-5p	27	73	22
mmu-miR-697	0	0	0
mmu-miR-3080-3p	0	0	0
mmu-miR-290-5p	0	0	0
mmu-miR-33-3p	2	13	1
mmu-miR-412-3p	0	0	0
mmu-miR-501-5p	22	32	20
mmu-miR-743b-3p	0	0	0
mmu-miR-370-3p	1	1	0
mmu-miR-218-5p	3	3	4
mmu-miR-742-3p	0	0	0
mmu-miR-471-3p	0	0	0
mmu-miR-5106	0	0	0
mmu-miR-325-3p	0	0	0
mmu-miR-574-3p	281	183	145
mmu-miR-337-3p	5	2	1
mmu-miR-21-5p	467860	402118	335281
mmu-miR-122-5p	57	45	72
mmu-miR-718	0	0	0
mmu-miR-880-5p	0	0	0
mmu-miR-486-3p	14	21	18
mmu-miR-5616-5p	0	0	0
mmu-miR-504-3p	0	0	1
mmu-miR-106a-3p	0	0	0
mmu-miR-26a-2-3p	2	4	4
mmu-miR-485-5p	142	93	61
mmu-miR-669i	0	1	0
mmu-miR-134-5p	25	29	11
mmu-miR-291a-5p	0	0	0
mmu-miR-668-5p	0	0	0
mmu-miR-669k-5p	0	0	0
mmu-miR-291b-5p	0	0	0
mmu-miR-191-5p	41100	35780	27974
mmu-miR-411-5p	199	149	115
mmu-miR-684	0	0	0
mmu-miR-5625-5p	0	0	0
mmu-miR-3068-3p	32	43	33
mmu-miR-3109-3p	0	0	0
mmu-miR-468-5p	0	0	0
mmu-miR-3107-5p	11	19	9
mmu-miR-5115	2	1	0
mmu-miR-207	0	0	0
mmu-miR-20a-5p	104	74	77
mmu-miR-183-3p	0	0	1
mmu-miR-301b-5p	0	0	0
mmu-miR-124-3p	4	1	0
mmu-miR-3082-5p	0	0	0
mmu-miR-653-3p	0	0	0
mmu-let-7f-2-3p	0	0	1
mmu-miR-872-3p	88	99	77
mmu-miR-3083-3p	0	0	0
mmu-miR-5134	1	2	1
mmu-miR-291a-3p	0	0	0
mmu-miR-3072-3p	2	1	0
mmu-miR-216b-5p	0	0	0
mmu-miR-101c	10	16	13
mmu-miR-3103-3p	1	0	0
mmu-miR-1930-5p	11	10	10
mmu-miR-344d-3-5p	0	0	0
mmu-miR-873-3p	0	0	0
mmu-miR-466i-5p	2	5	1
mmu-miR-296-5p	127	123	80
mmu-miR-211-3p	0	0	0
mmu-miR-434-3p	261	59	47
mmu-miR-455-5p	68	92	127
mmu-miR-19b-2-5p	0	0	0
mmu-miR-743b-5p	0	0	0
mmu-miR-744-3p	0	1	1
mmu-miR-1933-5p	2	3	2
mmu-miR-210-5p	44	24	24
mmu-miR-467d-5p	28	20	6
mmu-miR-665-5p	1	0	0
mmu-miR-30e-3p	145	156	127
mmu-miR-500-3p	173	125	92
mmu-miR-5136	0	0	0
mmu-miR-224-5p	32	53	61
mmu-miR-1912-3p	0	0	0
mmu-miR-497-3p	0	0	0
mmu-miR-101a-3p	52662	43760	45663
mmu-miR-1907	0	0	0
mmu-miR-551b-5p	0	0	0
mmu-miR-467d-3p	27	35	12
mmu-miR-1191	1	0	1
mmu-miR-341-3p	35	61	12
mmu-miR-5623-5p	0	0	0
mmu-miR-3084-5p	2	0	0
mmu-miR-433-5p	12	6	2
mmu-miR-592-5p	0	0	0
mmu-miR-409-3p	14	11	12
mmu-miR-99a-3p	24	36	29
mmu-miR-3073b-3p	0	0	0
mmu-miR-299b-5p	0	0	0
mmu-miR-374-3p	0	0	0
mmu-miR-3063-3p	0	0	0
mmu-miR-3104-5p	0	0	0
mmu-miR-466a-5p	1	0	0
mmu-miR-302c-5p	0	0	0
mmu-miR-96-5p	14	13	7
mmu-miR-467c-3p	1	6	0
mmu-miR-3092-3p	2	0	0
mmu-miR-3099-5p	0	0	0
mmu-miR-1298-5p	1	0	0
mmu-miR-17-3p	213	244	245
mmu-miR-677-5p	9	21	27
mmu-miR-3473	1	0	1
mmu-miR-7b-5p	0	0	0
mmu-miR-1949	4	6	2
mmu-miR-376c-5p	0	0	0
mmu-miR-1193-5p	12	5	10
mmu-miR-363-3p	0	0	0
mmu-miR-693-3p	1	0	0
mmu-miR-3066-5p	23	17	22
mmu-miR-664-3p	48	32	19
mmu-miR-452-5p	36	75	103
mmu-miR-1a-3p	4448	6563	9228
mmu-miR-384-5p	0	0	0
mmu-miR-5119	0	0	0
mmu-miR-351-5p	33	58	58
mmu-miR-297b-5p	0	0	0
mmu-miR-27a-5p	26	21	13
mmu-miR-598-5p	0	0	0
mmu-miR-1197-5p	0	0	0
mmu-miR-5619-5p	0	0	0
mmu-miR-471-5p	0	0	0
mmu-miR-1970	7	5	4
mmu-let-7d-3p	997	622	501
mmu-miR-5104	3	0	1
mmu-miR-133a-5p	0	0	1
mmu-miR-3063-5p	0	0	0
mmu-miR-206-5p	0	0	0
mmu-miR-5710	2	0	0
mmu-miR-1948-3p	9	7	13
mmu-miR-883a-5p	0	0	0
mmu-miR-3474	38	28	28
mmu-miR-379-3p	0	1	0
mmu-miR-381-3p	1	0	0
mmu-miR-143-5p	4048	6308	4646
mmu-miR-1955-5p	1	0	3
mmu-miR-1247-3p	52	124	121
mmu-miR-706	0	0	0
mmu-miR-342-5p	284	239	202
mmu-miR-509-3p	0	0	0
mmu-miR-96-3p	0	0	0
mmu-miR-16-2-3p	10	6	12
mmu-miR-1247-5p	63	104	102
mmu-miR-412-5p	5	2	0
mmu-miR-1965	7	6	5
mmu-miR-669g	0	0	0
mmu-miR-493-3p	0	0	0
mmu-miR-2136	0	0	0
mmu-miR-882	0	0	0
mmu-let-7a-5p	2036202	1838110	1767039
mmu-miR-181b-5p	3480	3637	3912
mmu-miR-672-5p	11	5	17
mmu-miR-344c-5p	0	0	0
mmu-miR-431-3p	3	1	0
mmu-miR-1938	3	2	5
mmu-miR-1931	3	0	1
mmu-miR-23b-5p	1779	1229	1549
mmu-miR-346-3p	0	0	0
mmu-miR-106b-3p	143	109	111
mmu-miR-23a-3p	17553	16439	9002
mmu-miR-466c-3p	5	13	12
mmu-miR-1843b-3p	49	50	46
mmu-miR-431-5p	9	3	3
mmu-miR-18a-5p	4	25	7
mmu-miR-100-5p	1520	2838	1403
mmu-miR-28c	0	2	0
mmu-miR-3065-3p	0	0	0
mmu-miR-1231-5p	1	0	0
mmu-miR-3963	0	0	0
mmu-miR-149-3p	17	23	86
mmu-miR-32-3p	1	1	0
mmu-miR-409-5p	7	11	3
mmu-miR-671-3p	3	3	2
mmu-miR-328-5p	19	15	10
mmu-miR-669c-5p	1059	1089	992
mmu-miR-196b-3p	19	24	29
mmu-miR-345-3p	1313	1180	948
mmu-miR-547-3p	0	0	0
mmu-miR-3108-5p	3	2	4
mmu-miR-362-3p	486	428	314
mmu-let-7f-1-3p	11	12	3
mmu-miR-3074-5p	1	0	0
mmu-miR-466n-5p	0	2	0
mmu-miR-669d-3p	0	0	0
mmu-miR-450a-5p	22	38	38
mmu-miR-741-5p	0	0	0
mmu-miR-710	0	0	0
mmu-miR-466f-5p	0	0	0
mmu-miR-9-5p	13	7	13
mmu-miR-194-1-3p	0	0	0
mmu-miR-365-3p	396	334	257
mmu-miR-3970	11	10	12
mmu-miR-1197-3p	1	0	0
mmu-miR-29c-3p	2014	1841	1515
mmu-miR-133b-5p	0	0	0
mmu-miR-155-5p	71	48	33
mmu-miR-3073-3p	0	0	0
mmu-miR-669c-3p	0	0	0
mmu-miR-136-5p	5	1	1
mmu-miR-183-5p	11	6	11
mmu-miR-463-5p	0	0	0
mmu-let-7g-5p	238461	226432	194542
mmu-miR-504-5p	1	1	7
mmu-miR-5123	3	0	2
mmu-miR-3085-3p	0	0	0
mmu-miR-3099-3p	0	0	0
