# Supplementary material for: Identification and Characterization of MicroRNAs by High Through-Put Sequencing in Mesenchymal Stem Cells and Bone Tissue from Mice of Age-Related Osteoporosis
Source: PLoS One. 2013 Aug 21;8(8):e71895. doi: 10.1371/journal.pone.0071895 (PMC3749187; doi:10.1371/journal.pone.0071895)
Supplement: Table S3 — All known miRNAs expressed in bone from mice at different ages. (XLSX) [file pone.0071895.s004.xlsx]

## Sheet: Suppl_Table_3
Table S3 All known miRNAs expressed in the mouse bone at different ages.
miRNA	2m-bone	8m-bone	25m-bone
mmu-miR-23a-5p	44	93	86
mmu-miR-22-3p	15309	7820	3966				Summary of known miRNA in each sample
mmu-miR-5113	46	59	29				miRNA	miRNA*	miRNA-5p	miRNA-3p	miRNA precursors
mmu-miR-3068-5p	43	85	14			Known miRNA in miRBase	193	0	476	488	741
mmu-miR-5132	1	0	0			2m-bone	76	0	303	297	497
mmu-miR-3089-3p	1	0	3			8m-bone	79	0	297	281	485
mmu-miR-3967	0	0	0			25m-bone	67	0	274	262	455
mmu-miR-297c-5p	2	5	0
mmu-miR-505-3p	2	1	4
mmu-miR-202-3p	0	0	0
mmu-miR-7a-2-3p	0	0	0
mmu-miR-3071-3p	0	0	0
mmu-miR-669a-3p	167	244	64
mmu-miR-28b	0	0	0
mmu-miR-126-5p	471	559	303
mmu-miR-452-3p	0	0	0
mmu-miR-3074-2-3p	0	0	0
mmu-miR-592-3p	0	0	0
mmu-miR-669f-5p	2	2	3
mmu-miR-367-3p	0	0	0
mmu-miR-764-5p	0	0	0
mmu-miR-25-5p	1202	1888	1679
mmu-miR-1928	0	0	0
mmu-miR-3084-3p	1	0	1
mmu-miR-3098-5p	0	0	0
mmu-miR-302c-3p	0	0	0
mmu-miR-672-3p	3	0	0
mmu-miR-466m-5p	0	2	0
mmu-miR-501-3p	84	159	59
mmu-miR-466c-5p	10	10	3
mmu-let-7d-5p	79916	99509	66024
mmu-miR-18b-5p	1	0	0
mmu-miR-148a-3p	3722	2826	2596
mmu-miR-29b-1-5p	16	27	16
mmu-miR-103-1-5p	0	4	5
mmu-miR-759	0	0	0
mmu-miR-1950	5	2	5
mmu-miR-376b-3p	5	5	1
mmu-miR-3059-5p	0	0	0
mmu-miR-5111-3p	0	0	0
mmu-miR-188-5p	5	3	1
mmu-miR-342-3p	3593	6056	1801
mmu-miR-214-5p	35	21	13
mmu-miR-421-3p	43	70	21
mmu-miR-3113-3p	0	0	0
mmu-miR-217-3p	0	0	0
mmu-miR-18a-3p	42	89	38
mmu-miR-350-3p	591	825	553
mmu-miR-148b-5p	8	16	5
mmu-miR-376c-3p	18	2	5
mmu-miR-695	0	0	0
mmu-miR-201-3p	0	0	0
mmu-miR-1930-3p	0	1	0
mmu-miR-1895	0	0	0
mmu-miR-3069-5p	0	0	0
mmu-miR-7a-5p	298	584	351
mmu-miR-149-5p	61	44	96
mmu-miR-875-3p	2	0	0
mmu-miR-448-3p	0	0	0
mmu-miR-20b-3p	1	3	2
mmu-miR-761	0	0	0
mmu-miR-484	263	334	117
mmu-miR-330-5p	2	6	3
mmu-miR-654-5p	0	0	0
mmu-miR-130a-3p	588	460	203
mmu-miR-5618-3p	0	0	0
mmu-miR-3091-3p	0	0	0
mmu-miR-875-5p	2	0	3
mmu-miR-881-3p	0	0	0
mmu-miR-383-5p	8	6	7
mmu-let-7e-3p	25	17	7
mmu-miR-455-3p	1200	428	255
mmu-miR-139-3p	1565	3400	2407
mmu-miR-24-1-5p	18	16	6
mmu-miR-5131	0	0	0
mmu-miR-1981-3p	2	3	3
mmu-miR-711	0	0	0
mmu-miR-681	0	0	0
mmu-miR-335-5p	51	32	11
mmu-miR-103-3p	68243	95083	52312
mmu-miR-344g-3p	0	0	0
mmu-miR-5109	878	882	681
mmu-miR-466f-3p	24	46	15
mmu-miR-344h-3p	0	0	0
mmu-miR-3079-5p	2	9	3
mmu-miR-29c-5p	15	72	28
mmu-miR-702	2	10	2
mmu-miR-301a-3p	28	54	36
mmu-miR-544-5p	0	0	0
mmu-miR-5129	14	16	11
mmu-miR-219-1-3p	141	261	126
mmu-miR-129-2-3p	18	28	8
mmu-miR-669e-5p	0	0	0
mmu-miR-1306-5p	59	86	40
mmu-miR-467b-5p	212	184	38
mmu-miR-30d-3p	8	12	4
mmu-miR-871-3p	0	0	0
mmu-miR-539-3p	0	0	0
mmu-miR-320-5p	0	0	0
mmu-miR-140-3p	785864	448445	275690
mmu-miR-16-1-3p	141	230	127
mmu-miR-185-5p	9401	13770	9990
mmu-miR-5616-3p	0	0	0
mmu-miR-302a-3p	0	0	0
mmu-miR-3096-3p	2	0	3
mmu-miR-145-3p	83	71	32
mmu-miR-99b-5p	2625	1801	1497
mmu-miR-297a-5p	5	8	0
mmu-miR-3069-3p	1	1	0
mmu-miR-1194	0	0	1
mmu-miR-700-5p	45	37	34
mmu-miR-2182	0	0	0
mmu-miR-653-5p	15	5	6
mmu-miR-34b-5p	11	7	3
mmu-miR-770-5p	0	0	0
mmu-miR-467b-3p	0	1	0
mmu-miR-217-5p	0	0	7
mmu-miR-3060-3p	3	2	1
mmu-miR-196a-1-3p	0	0	0
mmu-miR-3077-3p	0	0	0
mmu-miR-297c-3p	78	76	34
mmu-miR-3083-5p	0	0	0
mmu-miR-3960	0	0	0
mmu-miR-763	0	0	0
mmu-miR-181a-1-3p	516	309	144
mmu-miR-615-5p	12	1	2
mmu-miR-344b-3p	0	0	0
mmu-miR-1963	0	0	0
mmu-miR-203-3p	152	182	75
mmu-miR-467h	0	0	0
mmu-miR-30d-5p	11371	16858	6623
mmu-miR-674-5p	1321	1126	564
mmu-miR-218-1-3p	8	6	0
mmu-miR-300-5p	0	0	0
mmu-miR-125a-3p	34	28	5
mmu-miR-15a-5p	4677	3147	1255
mmu-miR-1a-1-5p	8	23	42
mmu-miR-20a-3p	12	10	9
mmu-miR-146a-3p	0	0	0
mmu-miR-486-5p	11335	5274	1334
mmu-miR-1251-5p	0	0	0
mmu-miR-876-3p	0	0	0
mmu-miR-758-5p	0	0	0
mmu-miR-92a-2-5p	44	62	21
mmu-miR-190b-3p	4	3	0
mmu-miR-3092-5p	0	0	0
mmu-miR-195-3p	9	4	1
mmu-miR-764-3p	0	0	0
mmu-miR-30c-5p	1580	2025	1190
mmu-miR-3071-5p	0	0	0
mmu-miR-468-3p	0	0	0
mmu-miR-3096b-5p	7	56	38
mmu-miR-24-2-5p	100	77	47
mmu-miR-10b-3p	4	2	2
mmu-miR-499-3p	0	0	0
mmu-miR-3965	0	0	0
mmu-miR-132-3p	64	96	32
mmu-miR-511-5p	14	9	3
mmu-miR-1943-5p	17	28	12
mmu-miR-881-5p	0	0	0
mmu-miR-1947-5p	17	14	6
mmu-miR-1961	0	0	0
mmu-miR-181a-5p	41196	21987	9022
mmu-miR-5620-3p	0	0	0
mmu-miR-215-3p	0	1	0
mmu-miR-701-3p	0	0	0
mmu-miR-497-5p	4426	899	661
mmu-miR-425-3p	210	203	87
mmu-miR-292-3p	0	0	1
mmu-miR-466a-3p	84	113	27
mmu-miR-27b-5p	349	506	239
mmu-miR-193b-5p	48	26	58
mmu-miR-485-3p	10	2	2
mmu-miR-879-3p	0	0	0
mmu-miR-467e-5p	74	55	12
mmu-miR-383-3p	0	0	0
mmu-miR-341-5p	0	0	0
mmu-miR-1198-3p	1	3	5
mmu-miR-466l-5p	0	0	0
mmu-miR-709	16	3	2
mmu-miR-1940	23	19	36
mmu-miR-5709	3	7	0
mmu-miR-5127	0	0	0
mmu-miR-1912-5p	0	0	0
mmu-miR-465a-5p	0	0	0
mmu-miR-344f-3p	0	0	0
mmu-miR-1839-5p	18385	31013	16324
mmu-miR-1964-5p	0	4	0
mmu-miR-203-5p	0	0	0
mmu-let-7c-5p	1237821	1077028	944105
mmu-miR-532-5p	70	141	195
mmu-miR-770-3p	0	0	0
mmu-miR-714	3	3	3
mmu-miR-666-5p	0	0	0
mmu-miR-322-3p	2916	2082	1022
mmu-miR-1894-5p	0	0	0
mmu-miR-615-3p	6	0	0
mmu-miR-325-5p	0	0	0
mmu-miR-194-5p	45	71	42
mmu-miR-666-3p	0	0	0
mmu-miR-3094-3p	0	0	0
mmu-miR-92a-3p	26109	35374	13924
mmu-miR-31-3p	5	2	1
mmu-miR-683	0	0	0
mmu-miR-546	0	0	0
mmu-miR-3112-3p	0	0	0
mmu-miR-667-3p	4	0	0
mmu-miR-1941-5p	6	7	11
mmu-miR-141-5p	0	0	1
mmu-miR-466j	0	1	0
mmu-miR-466d-3p	29	31	7
mmu-miR-92a-1-5p	89	137	83
mmu-miR-1983	35	75	59
mmu-miR-204-3p	7	6	6
mmu-miR-1952	0	0	0
mmu-miR-1187	0	0	1
mmu-miR-712-5p	9	37	11
mmu-miR-3078-3p	0	0	0
mmu-miR-192-3p	3	0	1
mmu-miR-873-5p	0	0	0
mmu-miR-380-3p	2	1	0
mmu-miR-3057-3p	2	3	0
mmu-miR-3058-5p	3	0	0
mmu-miR-297b-3p	78	76	34
mmu-miR-470-3p	0	0	0
mmu-miR-339-3p	46	50	16
mmu-miR-1956	1	15	3
mmu-miR-743a-3p	0	0	0
mmu-miR-494-5p	0	0	0
mmu-let-7c-2-3p	77	71	35
mmu-miR-3110-3p	0	0	0
mmu-miR-5619-3p	0	0	0
mmu-miR-191-3p	31	25	16
mmu-miR-30b-3p	131	226	131
mmu-miR-1188-3p	0	0	0
mmu-miR-369-5p	3	1	0
mmu-miR-331-3p	490	72	96
mmu-miR-3062-5p	3	1	1
mmu-miR-3073-5p	0	0	0
mmu-miR-208a-3p	0	0	0
mmu-miR-5100	85	168	83
mmu-miR-448-5p	0	0	0
mmu-miR-3075-5p	1	2	0
mmu-miR-340-5p	4739	11746	7336
mmu-let-7b-3p	158	109	73
mmu-miR-3078-5p	0	0	0
mmu-miR-129-5p	0	3	1
mmu-miR-686	0	0	0
mmu-miR-1893	0	0	0
mmu-miR-294-5p	0	0	0
mmu-miR-138-1-3p	1	0	0
mmu-miR-129-1-3p	32	51	49
mmu-miR-30c-2-3p	1120	957	742
mmu-miR-503-5p	2434	3136	1312
mmu-miR-344b-5p	0	0	0
mmu-miR-450b-3p	131	151	70
mmu-miR-466b-5p	6	5	0
mmu-miR-15b-3p	153	299	174
mmu-miR-297a-3p	78	76	34
mmu-miR-200b-5p	5	3	2
mmu-miR-125b-5p	4039	3678	2418
mmu-miR-17-5p	1195	1909	720
mmu-miR-19a-3p	10	15	22
mmu-miR-3470b	138	111	38
mmu-miR-3113-5p	0	0	0
mmu-miR-300-3p	3	0	0
mmu-miR-466h-3p	29	16	7
mmu-miR-434-5p	5	1	1
mmu-miR-138-5p	5	13	2
mmu-miR-124-5p	0	0	0
mmu-miR-1224-5p	1	1	0
mmu-miR-669b-5p	16	16	1
mmu-miR-676-3p	1023	988	601
mmu-miR-384-3p	0	0	0
mmu-miR-1955-3p	0	3	0
mmu-miR-708-5p	186	106	49
mmu-miR-377-5p	5	1	0
mmu-miR-425-5p	942	1191	527
mmu-miR-467f	0	0	0
mmu-miR-299-5p	75	21	20
mmu-miR-654-3p	0	0	0
mmu-miR-1251-3p	0	0	0
mmu-miR-93-3p	31	34	17
mmu-miR-362-5p	86	92	32
mmu-miR-487b-5p	0	0	0
mmu-miR-29b-2-5p	4	7	4
mmu-miR-222-3p	6138	18007	14171
mmu-miR-3086-5p	7	4	1
mmu-miR-138-2-3p	0	0	0
mmu-miR-5620-5p	8	8	6
mmu-miR-423-5p	15845	30653	31531
mmu-miR-1903	0	0	0
mmu-miR-3095-3p	42	38	43
mmu-miR-196b-5p	444	263	163
mmu-miR-3079-3p	0	0	0
mmu-miR-3060-5p	0	0	0
mmu-miR-1905	0	0	0
mmu-miR-3070a-5p	0	0	0
mmu-miR-760-3p	11	23	4
mmu-miR-669p-3p	3	10	5
mmu-miR-376a-5p	0	0	0
mmu-miR-708-3p	3	3	2
mmu-miR-1196-3p	0	0	0
mmu-miR-1935	0	7	0
mmu-miR-670-5p	0	0	0
mmu-miR-466o-3p	0	0	0
mmu-miR-367-5p	0	0	0
mmu-miR-676-5p	46	23	20
mmu-miR-5617-5p	0	0	0
mmu-miR-669e-3p	2	1	0
mmu-miR-488-5p	0	0	0
mmu-miR-5118	0	0	0
mmu-miR-489-3p	2	0	1
mmu-miR-669j	0	0	0
mmu-miR-5625-3p	1	1	0
mmu-miR-122-3p	0	2	0
mmu-miR-299b-3p	5	2	0
mmu-miR-34c-3p	6	3	0
mmu-miR-1936	0	0	0
mmu-miR-463-3p	0	0	0
mmu-miR-338-5p	7	13	10
mmu-miR-10a-3p	31	55	24
mmu-miR-107-5p	1	1	2
mmu-miR-3061-5p	0	1	0
mmu-miR-679-3p	0	0	0
mmu-miR-490-5p	0	0	0
mmu-miR-677-3p	0	2	1
mmu-miR-18b-3p	4	5	0
mmu-miR-467c-5p	53	44	7
mmu-let-7e-5p	41721	37414	32021
mmu-miR-1199-5p	0	0	0
mmu-miR-1224-3p	0	0	0
mmu-miR-541-3p	0	0	0
mmu-miR-344d-2-5p	0	0	0
mmu-miR-1966	1	2	2
mmu-miR-719	0	0	0
mmu-miR-9-3p	4	5	1
mmu-miR-27b-3p	8524	6603	3376
mmu-miR-344e-3p	0	0	0
mmu-miR-3102-5p.2-5p	7	3	1
mmu-miR-135a-1-3p	9	4	4
mmu-miR-3100-3p	0	0	0
mmu-miR-340-3p	2	6	8
mmu-miR-1264-5p	0	0	0
mmu-miR-186-3p	55	226	43
mmu-miR-3070b-5p	0	0	0
mmu-miR-712-3p	8	17	10
mmu-miR-2183	0	0	0
mmu-miR-200a-5p	0	0	0
mmu-miR-1929-5p	3	16	11
mmu-miR-181a-2-3p	79	65	80
mmu-miR-1198-5p	123	251	88
mmu-miR-483-3p	0	3	0
mmu-miR-3971	0	0	0
mmu-miR-3964	2	0	0
mmu-miR-3088-3p	1	0	0
mmu-miR-130b-3p	463	650	306
mmu-miR-194-2-3p	0	2	2
mmu-miR-212-3p	21	33	5
mmu-miR-378-3p	8456	6618	5274
mmu-miR-466d-5p	0	3	0
mmu-miR-15b-5p	12340	11893	6523
mmu-miR-338-3p	83	195	69
mmu-miR-878-3p	0	0	0
mmu-miR-5114	106	276	65
mmu-miR-450b-5p	5	12	6
mmu-miR-3088-5p	0	1	0
mmu-miR-5135	0	0	1
mmu-miR-5046	0	0	0
mmu-miR-1298-3p	0	0	0
mmu-miR-466n-3p	0	1	1
mmu-miR-3096b-3p	2	0	2
mmu-miR-291b-3p	0	0	0
mmu-miR-3070a-3p	0	0	0
mmu-miR-465b-5p	0	0	0
mmu-miR-101b-5p	1	0	0
mmu-miR-128-3p	4822	4977	2527
mmu-miR-874-5p	1	3	0
mmu-miR-744-5p	2983	3855	4005
mmu-miR-190b-5p	13	14	7
mmu-miR-693-5p	0	0	0
mmu-miR-382-3p	360	93	57
mmu-let-7i-3p	89	9	19
mmu-miR-1839-3p	574	538	193
mmu-miR-470-5p	2	0	0
mmu-miR-871-5p	0	0	0
mmu-miR-669f-3p	19	11	5
mmu-miR-29a-3p	68248	109564	60849
mmu-miR-212-5p	20	24	14
mmu-miR-223-3p	42244	83106	71055
mmu-miR-1231-3p	0	0	0
mmu-miR-1896	0	0	0
mmu-miR-1929-3p	0	0	1
mmu-miR-670-3p	0	0	0
mmu-miR-23b-3p	6215	5903	3756
mmu-miR-2137	0	0	0
mmu-miR-543-3p	14	12	3
mmu-miR-374-5p	798	1033	617
mmu-miR-27a-3p	9134	5988	3212
mmu-miR-671-5p	3	8	1
mmu-miR-5124	0	0	0
mmu-miR-450a-2-3p	1	0	0
mmu-miR-381-5p	0	0	0
mmu-miR-5117-5p	16	29	9
mmu-miR-429-3p	14	10	5
mmu-miR-7a-1-3p	60	128	77
mmu-miR-705	0	0	0
mmu-miR-449c-5p	12	7	3
mmu-miR-678	0	0	0
mmu-miR-451	39404	37399	14699
mmu-miR-181d-5p	4117	4503	2626
mmu-miR-1932	1	3	3
mmu-miR-721	0	0	0
mmu-miR-192-5p	4009	7007	2480
mmu-miR-496-3p	3	1	5
mmu-miR-3106-5p	0	0	0
mmu-miR-1186	0	0	0
mmu-miR-1193-3p	0	0	0
mmu-miR-132-5p	4	15	11
mmu-miR-133b-3p	920	1799	2190
mmu-miR-691	0	0	0
mmu-miR-28-5p	80	68	30
mmu-miR-3065-5p	0	0	0
mmu-miR-1a-2-5p	3	12	31
mmu-miR-5097	764	1100	665
mmu-miR-878-5p	0	0	0
mmu-miR-324-5p	144	216	81
mmu-miR-5621-3p	1	0	0
mmu-miR-3096-5p	6	55	26
mmu-miR-5617-3p	0	0	0
mmu-miR-5120	0	0	0
mmu-miR-590-3p	0	0	0
mmu-miR-181c-5p	928	722	365
mmu-miR-20b-5p	89	61	11
mmu-miR-669p-5p	77	88	22
mmu-miR-218-2-3p	0	0	1
mmu-miR-3104-3p	0	0	0
mmu-miR-496-5p	0	0	0
mmu-miR-880-3p	0	0	0
mmu-miR-144-3p	715	409	104
mmu-miR-669m-5p	13	14	1
mmu-miR-687	0	0	0
mmu-miR-499-5p	31	15	186
mmu-miR-184-5p	0	0	1
mmu-miR-713	0	0	0
mmu-miR-199a-5p	3594	1780	726
mmu-miR-5105	87	76	30
mmu-miR-3076-5p	2	3	0
mmu-miR-216b-3p	0	0	0
mmu-miR-1897-5p	0	0	0
mmu-miR-1899	0	0	0
mmu-miR-5622-3p	1	1	0
mmu-miR-24-3p	7479	7349	3529
mmu-miR-3067-3p	0	0	0
mmu-miR-421-5p	0	0	0
mmu-miR-99a-5p	1673	1140	610
mmu-miR-329-5p	7	3	0
mmu-miR-1892	0	0	0
mmu-miR-216a-3p	0	0	0
mmu-miR-1901	0	0	0
mmu-miR-544-3p	0	0	0
mmu-miR-1188-5p	0	0	0
mmu-miR-696	8	0	1
mmu-miR-1971	0	0	0
mmu-miR-3058-3p	0	1	0
mmu-miR-432	0	0	0
mmu-miR-877-3p	0	0	0
mmu-miR-211-5p	5	4	2
mmu-miR-351-3p	49	25	47
mmu-miR-1897-3p	0	0	0
mmu-miR-543-5p	1	0	0
mmu-miR-148b-3p	936	1157	524
mmu-miR-210-3p	700	508	80
mmu-miR-551b-3p	1	0	0
mmu-miR-219-2-3p	0	0	0
mmu-miR-3969	0	0	0
mmu-miR-377-3p	2	0	2
mmu-miR-331-5p	1	1	1
mmu-miR-214-3p	1279	582	264
mmu-miR-540-5p	9	0	0
mmu-miR-450a-1-3p	9	3	2
mmu-miR-106a-5p	41	33	8
mmu-miR-5627-3p	0	1	0
mmu-miR-5117-3p	11	50	29
mmu-miR-5615-5p	0	0	0
mmu-miR-5102	62	73	33
mmu-miR-5122	1	3	2
mmu-miR-5624-5p	1	3	3
mmu-miR-5615-3p	0	0	0
mmu-miR-3106-3p	0	0	0
mmu-miR-1196-5p	0	0	0
mmu-miR-376a-3p	31	4	6
mmu-miR-105	0	0	0
mmu-miR-201-5p	0	0	0
mmu-miR-5116	0	2	0
mmu-miR-26b-5p	14056	24263	10473
mmu-miR-3962	0	0	0
mmu-miR-374c-5p	0	0	0
mmu-miR-184-3p	60	234	131
mmu-miR-130b-5p	8	20	11
mmu-miR-344i	0	0	0
mmu-miR-449a-3p	0	0	0
mmu-miR-466m-3p	2	3	3
mmu-miR-374c-3p	0	0	0
mmu-miR-326-3p	34	10	24
mmu-miR-154-3p	0	0	0
mmu-let-7b-5p	459885	407832	352581
mmu-miR-32-5p	10	29	13
mmu-miR-3101-3p	1	4	1
mmu-miR-879-5p	0	0	0
mmu-miR-511-3p	430	509	162
mmu-miR-743a-5p	0	0	0
mmu-miR-466k	2	0	0
mmu-miR-466p-3p	84	112	27
mmu-miR-490-3p	0	0	0
mmu-miR-152-3p	7301	3338	2142
mmu-miR-3072-5p	0	0	0
mmu-miR-98-3p	43	63	43
mmu-miR-652-3p	773	604	229
mmu-miR-669k-3p	0	0	0
mmu-miR-208b-3p	0	0	4
mmu-miR-3057-5p	5	11	8
mmu-miR-668-3p	9	1	1
mmu-miR-363-5p	266	250	126
mmu-miR-150-3p	59	75	26
mmu-miR-3075-3p	0	0	0
mmu-miR-1982-5p	0	0	0
mmu-miR-1943-3p	7	8	1
mmu-miR-382-5p	159	46	39
mmu-miR-466q	0	0	1
mmu-miR-145-5p	4430	4208	2183
mmu-miR-3094-5p	1	2	2
mmu-miR-767	0	0	0
mmu-miR-187-5p	2	0	2
mmu-miR-328-3p	119	113	72
mmu-miR-467e-3p	26	21	4
mmu-miR-224-3p	0	0	0
mmu-miR-135b-3p	0	0	0
mmu-miR-1192	0	0	0
mmu-miR-707	0	0	0
mmu-miR-3472	0	1	0
mmu-miR-669a-3-3p	2	4	1
mmu-miR-694	0	0	0
mmu-miR-1843-5p	17	27	8
mmu-miR-1981-5p	1335	2948	1536
mmu-miR-701-5p	0	0	0
mmu-miR-669o-3p	167	244	64
mmu-miR-758-3p	0	0	0
mmu-miR-1906	0	0	0
mmu-miR-208b-5p	0	0	0
mmu-miR-199b-3p	131546	68155	39587
mmu-miR-153-5p	0	0	0
mmu-miR-343	0	0	0
mmu-miR-107-3p	36899	47302	21070
mmu-miR-669b-3p	0	3	1
mmu-miR-5099	1	2	0
mmu-miR-509-5p	0	0	0
mmu-miR-3061-3p	1	2	0
mmu-miR-204-5p	293	273	145
mmu-miR-3089-5p	0	0	0
mmu-miR-350-5p	5	3	1
mmu-miR-3080-5p	0	0	0
mmu-miR-137-3p	0	0	0
mmu-miR-199a-3p	131548	68158	39591
mmu-miR-3473d	3	9	4
mmu-miR-703	4	8	0
mmu-miR-344e-5p	0	0	0
mmu-miR-3100-5p	0	0	1
mmu-miR-449a-5p	12	11	3
mmu-miR-3475	0	1	0
mmu-miR-135b-5p	1	1	0
mmu-miR-410-5p	1	0	0
mmu-miR-423-3p	380	611	460
mmu-miR-146b-3p	0	0	0
mmu-miR-339-5p	235	212	237
mmu-miR-673-3p	0	0	0
mmu-miR-3103-5p	3	2	2
mmu-miR-742-5p	0	0	0
mmu-miR-375-3p	5	57	36
mmu-miR-324-3p	65	49	27
mmu-miR-365-1-5p	12	13	11
mmu-miR-302b-3p	0	0	0
mmu-miR-466b-3p	84	113	27
mmu-miR-323-3p	2	5	0
mmu-miR-5110	7	25	14
mmu-miR-301a-5p	49	99	54
mmu-miR-135a-2-3p	1	0	0
mmu-miR-193-5p	10	6	7
mmu-miR-1b-5p	2	4	0
mmu-miR-3470a	115	88	37
mmu-miR-487b-3p	8	5	2
mmu-miR-1964-3p	38	48	26
mmu-miR-34a-3p	0	2	1
mmu-miR-453	0	0	0
mmu-miR-495-5p	1	0	0
mmu-miR-541-5p	122	42	40
mmu-miR-98-5p	1583	2308	1618
mmu-miR-3070b-3p	0	0	0
mmu-miR-1945	2	3	2
mmu-miR-206-3p	8840	8605	68682
mmu-miR-599	0	0	0
mmu-miR-5621-5p	0	0	0
mmu-miR-741-3p	0	0	0
mmu-miR-5108	0	0	0
mmu-miR-150-5p	679	1440	613
mmu-miR-491-5p	3	2	0
mmu-miR-5623-3p	0	0	0
mmu-let-7f-5p	1228509	1555079	1310964
mmu-miR-28-3p	78	81	43
mmu-miR-1900	0	0	0
mmu-miR-669d-5p	24	17	5
mmu-miR-539-5p	2	0	0
mmu-miR-1962	2	3	0
mmu-miR-3109-5p	2	8	0
mmu-miR-489-5p	0	0	0
mmu-miR-346-5p	0	0	0
mmu-miR-295-3p	0	0	0
mmu-miR-3102-5p	2	0	0
mmu-miR-34a-5p	48	108	12
mmu-miR-3961	0	0	0
mmu-miR-188-3p	3	2	0
mmu-miR-667-5p	0	0	0
mmu-miR-142-3p	1311	4331	1318
mmu-miR-3090-5p	0	0	0
mmu-miR-1969	2	6	3
mmu-miR-302d-5p	0	0	0
mmu-miR-762	0	0	0
mmu-miR-5618-5p	0	0	0
mmu-miR-1264-3p	0	0	0
mmu-miR-326-5p	3	5	4
mmu-miR-3544-3p	0	0	0
mmu-miR-669a-5p	77	88	22
mmu-miR-34c-5p	639	449	220
mmu-miR-3572	3	5	2
mmu-miR-1186b	2	0	2
mmu-miR-202-5p	0	1	0
mmu-miR-466f	1	1	1
mmu-miR-200c-3p	35	78	20
mmu-miR-5624-3p	1	2	2
mmu-miR-1249-5p	5	12	3
mmu-miR-466i-3p	14	30	7
mmu-miR-542-3p	37	70	36
mmu-miR-669d-2-3p	3	1	0
mmu-miR-141-3p	3	4	0
mmu-miR-3108-3p	0	0	0
mmu-miR-3968	0	0	0
mmu-miR-3064-3p	1	3	0
mmu-miR-5133	0	1	0
mmu-miR-30c-1-3p	116	132	83
mmu-miR-103-2-5p	21	39	23
mmu-miR-181b-2-3p	1	0	0
mmu-miR-327	0	0	0
mmu-miR-92b-3p	273	314	156
mmu-miR-1982.2-3p	1	2	0
mmu-miR-1968-5p	11	18	2
mmu-miR-2861	0	0	0
mmu-miR-1968-3p	0	0	0
mmu-miR-125a-5p	2672	2662	1443
mmu-miR-200b-3p	6	17	14
mmu-miR-344d-3p	0	0	0
mmu-miR-361-5p	239	327	93
mmu-miR-378-5p	101	40	21
mmu-miR-675-3p	0	0	0
mmu-miR-1947-3p	0	0	0
mmu-miR-216a-5p	0	0	0
mmu-miR-221-5p	797	1596	1112
mmu-miR-483-5p	11	12	11
mmu-miR-3093-3p	0	0	0
mmu-miR-590-5p	0	0	0
mmu-miR-128-2-5p	9	13	7
mmu-miR-101b-3p	31139	46498	20064
mmu-miR-92b-5p	33	57	27
mmu-miR-30a-3p	1061	1089	851
mmu-miR-5622-5p	0	0	0
mmu-miR-33-5p	453	162	289
mmu-miR-182-3p	0	0	0
mmu-miR-34b-3p	10	0	2
mmu-miR-449b	0	0	0
mmu-let-7a-2-3p	0	0	0
mmu-miR-1249-3p	37	72	30
mmu-miR-16-5p	44159	27384	11686
mmu-miR-127-3p	353	114	54
mmu-miR-205-5p	1	4	2
mmu-miR-379-5p	81	30	24
mmu-miR-1951	0	1	1
mmu-miR-140-5p	769	186	94
mmu-miR-187-3p	8	15	3
mmu-miR-5103	1	1	2
mmu-miR-196a-2-3p	2	0	0
mmu-miR-222-5p	8	23	12
mmu-miR-30a-5p	3797	4082	1787
mmu-miR-872-5p	516	450	211
mmu-miR-93-5p	10661	8839	5446
mmu-miR-155-3p	3	0	1
mmu-miR-669o-5p	6	35	7
mmu-miR-3077-5p	1	1	1
mmu-miR-466l-3p	0	0	0
mmu-miR-876-5p	0	0	0
mmu-miR-3101-5p	0	0	1
mmu-miR-466p-5p	3	1	0
mmu-miR-466e-3p	84	113	27
mmu-miR-344c-3p	0	0	0
mmu-miR-1195	3	3	0
mmu-miR-3086-3p	0	0	0
mmu-miR-465b-3p	0	0	0
mmu-miR-3062-3p	0	0	0
mmu-miR-15a-3p	64	14	21
mmu-miR-540-3p	5	1	0
mmu-miR-380-5p	0	0	0
mmu-miR-665-3p	1	0	0
mmu-miR-146b-5p	8812	20543	12768
mmu-miR-3473b	1172	170	184
mmu-miR-1958	23	34	14
mmu-miR-698	0	0	0
mmu-miR-3544-5p	0	0	0
mmu-miR-5121	23	11	12
mmu-let-7i-5p	135408	145417	67977
mmu-miR-1948-5p	2	0	0
mmu-miR-378b	13	4	8
mmu-miR-5128	13	15	34
mmu-miR-361-3p	14	31	10
mmu-miR-664-5p	194	363	208
mmu-miR-3105-5p	0	0	0
mmu-miR-465c-5p	0	0	0
mmu-miR-883a-3p	0	0	0
mmu-miR-200a-3p	15	14	13
mmu-miR-329-3p	85	29	10
mmu-miR-186-5p	185	234	82
mmu-miR-568	0	0	0
mmu-miR-290-3p	0	0	0
mmu-miR-320-3p	33570	30490	22931
mmu-miR-19a-5p	2	2	1
mmu-miR-491-3p	0	0	4
mmu-let-7g-3p	0	0	0
mmu-miR-302b-5p	0	0	0
mmu-miR-330-3p	114	220	131
mmu-miR-410-3p	90	12	1
mmu-miR-151-3p	395	287	172
mmu-miR-298-5p	800	198	93
mmu-miR-10b-5p	432	374	566
mmu-miR-10a-5p	8981	19054	12717
mmu-miR-760-5p	0	0	0
mmu-miR-883b-5p	0	0	0
mmu-miR-193-3p	321	252	194
mmu-miR-542-5p	39	32	19
mmu-miR-7b-3p	0	0	0
mmu-miR-1190	0	0	0
mmu-miR-296-3p	404	109	31
mmu-miR-449c-3p	0	0	0
mmu-miR-19b-3p	1176	1465	985
mmu-miR-335-3p	1	3	1
mmu-miR-144-5p	1963	1130	429
mmu-miR-190-3p	3	1	0
mmu-miR-208a-5p	0	0	0
mmu-miR-5101	0	1	0
mmu-miR-3087-3p	0	2	0
mmu-miR-181c-3p	132	101	37
mmu-miR-127-5p	13	2	2
mmu-miR-877-5p	56	188	68
mmu-miR-669h-5p	1	3	0
mmu-miR-674-3p	229	198	64
mmu-miR-1843-3p	35	60	35
mmu-miR-1904	0	0	0
mmu-miR-221-3p	6599	14527	10820
mmu-miR-547-5p	0	0	0
mmu-miR-874-3p	12	7	12
mmu-miR-574-5p	256	270	214
mmu-miR-1902	0	0	0
mmu-miR-182-5p	5	11	15
mmu-miR-5107	3	3	1
mmu-miR-365-2-5p	57	55	71
mmu-miR-154-5p	32	18	9
mmu-miR-195-5p	4039	1875	780
mmu-miR-135a-5p	3	4	2
mmu-miR-134-3p	0	0	0
mmu-miR-126-3p	240	184	107
mmu-miR-802-3p	1	0	0
mmu-miR-3066-3p	1	0	0
mmu-miR-467g	0	0	0
mmu-miR-582-5p	6	7	4
mmu-miR-692	0	0	0
mmu-miR-136-3p	28	5	0
mmu-miR-215-5p	25	44	7
mmu-miR-26a-1-3p	6	13	13
mmu-miR-200c-5p	0	0	1
mmu-miR-344g-5p	0	0	0
mmu-miR-652-5p	8	16	17
mmu-miR-1960	5	16	3
mmu-miR-1934-3p	12	51	36
mmu-miR-299-3p	24	3	4
mmu-miR-26b-3p	4	12	5
mmu-miR-344-3p	0	0	0
mmu-miR-3090-3p	1	0	0
mmu-miR-466e-5p	5	4	0
mmu-miR-3966	0	0	0
mmu-miR-700-3p	15	0	5
mmu-miR-5111-5p	0	0	0
mmu-miR-3064-5p	23	26	15
mmu-miR-142-5p	12629	22685	9416
mmu-miR-292-5p	0	0	0
mmu-miR-293-5p	0	0	0
mmu-miR-669h-3p	0	0	0
mmu-miR-101a-5p	1	1	1
mmu-miR-193b-3p	224	105	84
mmu-miR-125b-1-3p	7	2	2
mmu-miR-22-5p	337	335	109
mmu-miR-181d-3p	6	3	7
mmu-miR-466g	6	10	3
mmu-miR-3102-3p.2-3p	0	1	0
mmu-miR-675-5p	0	0	0
mmu-miR-153-3p	2	0	1
mmu-miR-293-3p	0	0	0
mmu-miR-30e-5p	1197	1506	477
mmu-miR-344f-5p	0	0	0
mmu-miR-337-5p	27	9	4
mmu-miR-5112	1	0	0
mmu-miR-146a-5p	942	1018	208
mmu-miR-1b-3p	0	0	1
mmu-miR-344d-1-5p	0	0	0
mmu-miR-298-3p	0	0	0
mmu-miR-5626-5p	0	0	0
mmu-miR-376b-5p	3	2	1
mmu-miR-143-3p	9133	6168	6685
mmu-miR-106b-5p	1085	1447	582
mmu-miR-720	97	60	20
mmu-miR-21-3p	25	15	13
mmu-miR-3095-5p	0	0	0
mmu-miR-493-5p	2	0	0
mmu-miR-669l-5p	15	16	4
mmu-miR-673-5p	2	1	0
mmu-miR-3081-3p	0	0	0
mmu-miR-1934-5p	5	4	3
mmu-miR-31-5p	124	83	57
mmu-miR-1927	4	2	2
mmu-miR-717	0	0	0
mmu-miR-148a-5p	5	7	12
mmu-miR-465c-3p	0	0	0
mmu-miR-3067-5p	0	0	0
mmu-miR-26a-5p	19455	20416	8001
mmu-miR-181b-1-3p	29	19	12
mmu-miR-139-5p	2997	4001	2290
mmu-miR-802-5p	1	0	0
mmu-miR-369-3p	3	0	2
mmu-miR-5126	52	27	13
mmu-miR-147-3p	7	25	17
mmu-miR-133a-3p	2814	6217	8155
mmu-miR-344h-5p	0	0	0
mmu-miR-1953	4	5	5
mmu-miR-29b-3p	1026	2165	937
mmu-miR-2139	0	0	0
mmu-miR-302d-3p	0	0	0
mmu-miR-5130	2	3	1
mmu-miR-3112-5p	3	1	1
mmu-miR-467a-3p	111	186	62
mmu-miR-302a-5p	0	0	0
mmu-miR-3105-3p	0	0	0
mmu-miR-370-5p	0	0	0
mmu-miR-669m-3p	4	9	4
mmu-miR-680	0	0	0
mmu-miR-1843b-5p	13	20	13
mmu-miR-130a-5p	13	12	4
mmu-miR-3097-5p	1	1	1
mmu-miR-429-5p	0	0	0
mmu-miR-3110-5p	2	2	0
mmu-miR-1957	0	0	0
mmu-miR-598-3p	153	267	104
mmu-miR-137-5p	0	0	0
mmu-miR-1933-3p	1	3	2
mmu-miR-3076-3p	10	13	4
mmu-miR-582-3p	4	4	2
mmu-miR-1199-3p	0	0	0
mmu-miR-1946a	2	5	3
mmu-miR-99b-3p	42	29	33
mmu-miR-466o-5p	6	5	0
mmu-miR-682	1	3	0
mmu-miR-704	0	0	1
mmu-miR-3093-5p	0	0	0
mmu-miR-205-3p	0	0	0
mmu-miR-804	0	0	0
mmu-miR-5125	0	0	0
mmu-miR-3087-5p	0	3	1
mmu-miR-1306-3p	60	92	58
mmu-miR-100-3p	0	6	1
mmu-miR-5098	0	2	0
mmu-miR-411-3p	10	0	2
mmu-miR-128-1-5p	0	3	1
mmu-miR-190-5p	0	2	1
mmu-miR-3082-3p	0	1	0
mmu-miR-1898	0	0	0
mmu-miR-3085-5p	0	0	0
mmu-miR-503-3p	11	7	6
mmu-miR-3073b-5p	0	0	0
mmu-miR-3098-3p	0	0	0
mmu-miR-495-3p	10	8	6
mmu-miR-3097-3p	0	0	0
mmu-miR-3091-5p	0	0	0
mmu-miR-125b-2-3p	26	6	4
mmu-miR-322-5p	973	724	285
mmu-miR-669l-3p	4	1	0
mmu-miR-196a-5p	565	279	141
mmu-miR-679-5p	0	0	0
mmu-miR-500-5p	1	2	0
mmu-miR-3059-3p	0	0	0
mmu-miR-301b-3p	7	13	8
mmu-miR-30b-5p	1001	1231	677
mmu-miR-344-5p	0	0	0
mmu-miR-345-5p	282	447	138
mmu-miR-3107-3p	77	53	20
mmu-miR-3081-5p	1	0	0
mmu-miR-1894-3p	0	0	0
mmu-miR-883b-3p	0	0	0
mmu-miR-690	33	25	5
mmu-miR-1954	1	5	1
mmu-miR-532-3p	154	393	160
mmu-miR-1941-3p	2	0	0
mmu-miR-669n	1	0	0
mmu-let-7c-1-3p	0	0	2
mmu-miR-5626-3p	0	0	0
mmu-miR-29a-5p	33	65	33
mmu-miR-433-3p	58	22	8
mmu-miR-3471	5	9	5
mmu-miR-199b-5p	338	145	98
mmu-miR-3473c	0	0	0
mmu-miR-1942	0	0	0
mmu-miR-3102-3p	120	181	48
mmu-miR-1967	0	0	0
mmu-miR-1982.1-3p	1	2	0
mmu-miR-465a-3p	0	0	0
mmu-let-7a-1-3p	77	71	35
mmu-miR-3074-1-3p	1	6	2
mmu-miR-505-5p	66	121	87
mmu-miR-19b-1-5p	7	3	0
mmu-miR-219-5p	50	35	15
mmu-miR-223-5p	895	17706	21215
mmu-miR-151-5p	233	188	136
mmu-miR-147-5p	1	9	4
mmu-miR-494-3p	8	10	2
mmu-miR-488-3p	0	0	0
mmu-miR-294-3p	0	1	0
mmu-miR-25-3p	26131	31135	14832
mmu-miR-688	0	0	0
mmu-miR-466h-5p	12	2	1
mmu-miR-152-5p	0	2	1
mmu-miR-375-5p	0	0	0
mmu-miR-5627-5p	2	3	1
mmu-miR-1946b	4	4	2
mmu-miR-323-5p	0	0	0
mmu-miR-295-5p	0	0	0
mmu-miR-185-3p	7	2	8
mmu-miR-467a-5p	212	184	38
mmu-miR-697	0	0	0
mmu-miR-3080-3p	0	0	0
mmu-miR-290-5p	1	0	0
mmu-miR-33-3p	8	7	3
mmu-miR-412-3p	0	0	0
mmu-miR-501-5p	8	16	9
mmu-miR-743b-3p	0	0	0
mmu-miR-370-3p	0	0	0
mmu-miR-218-5p	28	19	12
mmu-miR-742-3p	0	0	0
mmu-miR-471-3p	0	0	0
mmu-miR-5106	0	0	0
mmu-miR-325-3p	0	0	0
mmu-miR-574-3p	926	392	215
mmu-miR-337-3p	5	3	6
mmu-miR-21-5p	31083	85682	24892
mmu-miR-122-5p	99	5835	51
mmu-miR-718	0	0	0
mmu-miR-880-5p	0	0	0
mmu-miR-486-3p	813	661	247
mmu-miR-5616-5p	0	0	0
mmu-miR-504-3p	3	1	1
mmu-miR-106a-3p	1	2	0
mmu-miR-26a-2-3p	5	5	1
mmu-miR-485-5p	143	42	26
mmu-miR-669i	0	0	1
mmu-miR-134-5p	37	9	1
mmu-miR-291a-5p	0	0	1
mmu-miR-668-5p	0	0	0
mmu-miR-669k-5p	1	1	0
mmu-miR-291b-5p	0	0	0
mmu-miR-191-5p	47304	69590	37074
mmu-miR-411-5p	254	60	30
mmu-miR-684	0	0	0
mmu-miR-5625-5p	0	3	0
mmu-miR-3068-3p	7	10	5
mmu-miR-3109-3p	0	1	2
mmu-miR-468-5p	0	0	0
mmu-miR-3107-5p	11319	5268	1329
mmu-miR-5115	10	16	10
mmu-miR-207	0	0	0
mmu-miR-20a-5p	730	851	322
mmu-miR-183-3p	0	1	0
mmu-miR-301b-5p	0	2	1
mmu-miR-124-3p	5	1	1
mmu-miR-3082-5p	1	0	0
mmu-miR-653-3p	1	0	0
mmu-let-7f-2-3p	1	0	2
mmu-miR-872-3p	72	54	28
mmu-miR-3083-3p	0	0	0
mmu-miR-5134	4	4	0
mmu-miR-291a-3p	0	0	0
mmu-miR-3072-3p	5	1	4
mmu-miR-216b-5p	0	0	0
mmu-miR-101c	24	26	6
mmu-miR-3103-3p	0	0	0
mmu-miR-1930-5p	8	12	4
mmu-miR-344d-3-5p	0	0	0
mmu-miR-873-3p	0	0	0
mmu-miR-466i-5p	82	112	76
mmu-miR-296-5p	173	23	4
mmu-miR-211-3p	1	0	0
mmu-miR-434-3p	412	101	79
mmu-miR-455-5p	141	54	28
mmu-miR-19b-2-5p	0	0	0
mmu-miR-743b-5p	0	0	0
mmu-miR-744-3p	3	0	2
mmu-miR-1933-5p	0	4	0
mmu-miR-210-5p	12	35	20
mmu-miR-467d-5p	57	31	9
mmu-miR-665-5p	0	0	0
mmu-miR-30e-3p	265	247	211
mmu-miR-500-3p	252	148	67
mmu-miR-5136	0	0	0
mmu-miR-224-5p	8	1	4
mmu-miR-1912-3p	0	0	0
mmu-miR-497-3p	1	0	0
mmu-miR-101a-3p	30313	39963	14772
mmu-miR-1907	0	1	0
mmu-miR-551b-5p	0	0	0
mmu-miR-467d-3p	111	186	62
mmu-miR-1191	0	1	0
mmu-miR-341-3p	71	2	8
mmu-miR-5623-5p	0	1	1
mmu-miR-3084-5p	3	0	1
mmu-miR-433-5p	1	0	0
mmu-miR-592-5p	2	2	0
mmu-miR-409-3p	8	2	2
mmu-miR-99a-3p	16	8	1
mmu-miR-3073b-3p	0	0	0
mmu-miR-299b-5p	0	0	0
mmu-miR-374-3p	0	0	0
mmu-miR-3063-3p	0	0	0
mmu-miR-3104-5p	0	0	0
mmu-miR-466a-5p	2	1	0
mmu-miR-302c-5p	0	0	0
mmu-miR-96-5p	7	5	8
mmu-miR-467c-3p	15	15	3
mmu-miR-3092-3p	0	0	0
mmu-miR-3099-5p	0	0	0
mmu-miR-1298-5p	0	0	1
mmu-miR-17-3p	494	917	326
mmu-miR-677-5p	10	12	4
mmu-miR-3473	17	6	1
mmu-miR-7b-5p	0	0	0
mmu-miR-1949	13	19	14
mmu-miR-376c-5p	0	0	0
mmu-miR-1193-5p	5	1	1
mmu-miR-363-3p	97	102	22
mmu-miR-693-3p	2	0	0
mmu-miR-3066-5p	10	23	21
mmu-miR-664-3p	42	87	29
mmu-miR-452-5p	11	10	6
mmu-miR-1a-3p	178418	552079	851672
mmu-miR-384-5p	0	0	0
mmu-miR-5119	2	3	0
mmu-miR-351-5p	50	47	43
mmu-miR-297b-5p	1	2	0
mmu-miR-27a-5p	6	8	4
mmu-miR-598-5p	0	0	0
mmu-miR-1197-5p	0	0	0
mmu-miR-5619-5p	0	0	0
mmu-miR-471-5p	0	0	0
mmu-miR-1970	12	8	7
mmu-let-7d-3p	1198	1133	460
mmu-miR-5104	1	1	0
mmu-miR-133a-5p	12	36	65
mmu-miR-3063-5p	0	0	0
mmu-miR-206-5p	0	0	3
mmu-miR-5710	1	0	0
mmu-miR-1948-3p	4	21	14
mmu-miR-883a-5p	0	0	0
mmu-miR-3474	21	25	22
mmu-miR-379-3p	1	2	0
mmu-miR-381-3p	0	0	0
mmu-miR-143-5p	683	226	226
mmu-miR-1955-5p	8	9	6
mmu-miR-1247-3p	0	2	4
mmu-miR-706	0	0	0
mmu-miR-342-5p	158	310	92
mmu-miR-509-3p	0	0	0
mmu-miR-96-3p	0	0	0
mmu-miR-16-2-3p	28	81	43
mmu-miR-1247-5p	3	9	13
mmu-miR-412-5p	2	0	0
mmu-miR-1965	34	35	23
mmu-miR-669g	0	0	0
mmu-miR-493-3p	0	0	0
mmu-miR-2136	0	0	0
mmu-miR-882	0	0	0
mmu-let-7a-5p	722810	944624	692286
mmu-miR-181b-5p	17759	10264	4742
mmu-miR-672-5p	37	30	44
mmu-miR-344c-5p	0	0	0
mmu-miR-431-3p	0	0	0
mmu-miR-1938	2	2	2
mmu-miR-1931	3	2	6
mmu-miR-23b-5p	174	335	201
mmu-miR-346-3p	0	0	0
mmu-miR-106b-3p	362	354	352
mmu-miR-23a-3p	23455	23047	12016
mmu-miR-466c-3p	84	113	27
mmu-miR-1843b-3p	42	44	15
mmu-miR-431-5p	6	3	1
mmu-miR-18a-5p	170	100	52
mmu-miR-100-5p	321	312	278
mmu-miR-28c	0	0	0
mmu-miR-3065-3p	0	0	0
mmu-miR-1231-5p	0	0	0
mmu-miR-3963	2	2	0
mmu-miR-149-3p	97	195	151
mmu-miR-32-3p	1	1	2
mmu-miR-409-5p	7	4	0
mmu-miR-671-3p	1	4	0
mmu-miR-328-5p	8	13	11
mmu-miR-669c-5p	1895	2500	865
mmu-miR-196b-3p	19	20	14
mmu-miR-345-3p	555	441	280
mmu-miR-547-3p	0	0	0
mmu-miR-3108-5p	1	0	0
mmu-miR-362-3p	190	166	66
mmu-let-7f-1-3p	29	14	10
mmu-miR-3074-5p	3	3	0
mmu-miR-466n-5p	0	3	0
mmu-miR-669d-3p	3	1	0
mmu-miR-450a-5p	78	74	42
mmu-miR-741-5p	0	0	0
mmu-miR-710	0	0	0
mmu-miR-466f-5p	1	2	1
mmu-miR-9-5p	9	26	8
mmu-miR-194-1-3p	0	0	0
mmu-miR-365-3p	432	329	191
mmu-miR-3970	10	9	3
mmu-miR-1197-3p	0	0	0
mmu-miR-29c-3p	1621	3180	1870
mmu-miR-133b-5p	0	0	1
mmu-miR-155-5p	66	194	58
mmu-miR-3073-3p	0	0	0
mmu-miR-669c-3p	2	1	1
mmu-miR-136-5p	6	0	2
mmu-miR-183-5p	2	2	5
mmu-miR-463-5p	0	0	0
mmu-let-7g-5p	160843	198121	126634
mmu-miR-504-5p	9	1	1
mmu-miR-5123	2	3	2
mmu-miR-3085-3p	0	1	0
mmu-miR-3099-3p	2	0	0
