# Supplementary material for: Identification and Characterization of MicroRNAs by High Through-Put Sequencing in Mesenchymal Stem Cells and Bone Tissue from Mice of Age-Related Osteoporosis
Source: PLoS One. 2013 Aug 21;8(8):e71895. doi: 10.1371/journal.pone.0071895 (PMC3749187; doi:10.1371/journal.pone.0071895)
Supplement: Table S4 — Comparison of known miRNAs expression levels in MSCs between two samples determined by deep sequencing. *: greater than 2.0-fold changes and P-value<0.05; **: greater than 2.0-fold changes and P-value<0.01. (XLSX) [file pone.0071895.s005.xlsx]

## Sheet: 2m vs 25m
Table S4 Comparison of known miRNA expression levels in in MSCs between two groups determined by deep sequencing.
pairwise	miR-name	2m-MSCs	25m-MSCs	fold-change(log2 25m-MSCs/2m-MSCs)	p-value	sig-lable
2m-MSC vs 25m-MSC	mmu-let-7a-1-3p	4.394	2.1536	-1.02878	0.0012038	**
2m-MSC vs 25m-MSC	mmu-let-7a-5p	139797	135910	-0.0406884	9.06003e-166
2m-MSC vs 25m-MSC	mmu-let-7b-3p	1.5104	2.1536	0.51182	0.212426
2m-MSC vs 25m-MSC	mmu-let-7b-5p	44499	52190.9	0.230025	0
2m-MSC vs 25m-MSC	mmu-let-7c-2-3p	4.394	2.1536	-1.02878	0.0012038	**
2m-MSC vs 25m-MSC	mmu-let-7c-5p	149961	174791	0.221046	0
2m-MSC vs 25m-MSC	mmu-let-7d-3p	68.45	38.5339	-0.828922	5.45299e-27
2m-MSC vs 25m-MSC	mmu-let-7d-5p	15101.3	13813.1	-0.128633	2.10814e-173
2m-MSC vs 25m-MSC	mmu-let-7e-3p	1.991	1.1537	-0.787225	0.0852371
2m-MSC vs 25m-MSC	mmu-let-7e-5p	18519.3	17798.2	-0.0572973	1.12883e-44
2m-MSC vs 25m-MSC	mmu-let-7f-5p	224822	219448	-0.034904	3.38636e-196
2m-MSC vs 25m-MSC	mmu-let-7g-5p	16371.8	14963	-0.129813	3.67297e-191
2m-MSC vs 25m-MSC	mmu-let-7i-3p	1.3731	0.7691	-0.836194	0.13579
2m-MSC vs 25m-MSC	mmu-let-7i-5p	15734.2	18197.4	0.209835	0
2m-MSC vs 25m-MSC	mmu-miR-100-5p	104.357	107.91	0.0483025	0.365292
2m-MSC vs 25m-MSC	mmu-miR-101a-3p	3615.56	3512.12	-0.0418783	5.60492e-06
2m-MSC vs 25m-MSC	mmu-miR-101b-3p	3380.42	3906.92	0.20883	6.29788e-116
2m-MSC vs 25m-MSC	mmu-miR-103-3p	7562.6	6012.51	-0.330913	0
2m-MSC vs 25m-MSC	mmu-miR-106b-3p	9.8178	8.5374	-0.201603	0.271271
2m-MSC vs 25m-MSC	mmu-miR-106b-5p	31.3758	25.3047	-0.310247	0.00284571
2m-MSC vs 25m-MSC	mmu-miR-107-3p	3701.11	2904.5	-0.349668	4.95981e-289
2m-MSC vs 25m-MSC	mmu-miR-10a-3p	2.2656	1.769	-0.356959	0.369768
2m-MSC vs 25m-MSC	mmu-miR-10a-5p	1251.74	1046.34	-0.258584	8.97645e-57
2m-MSC vs 25m-MSC	mmu-miR-10b-5p	10.2297	34.2267	1.74236	4.03282e-43	**
2m-MSC vs 25m-MSC	mmu-miR-1198-5p	5.3552	3.3842	-0.662126	0.0139871
2m-MSC vs 25m-MSC	mmu-miR-122-5p	3.9134	5.5378	0.50089	0.0494838
2m-MSC vs 25m-MSC	mmu-miR-1247-3p	3.5701	9.3066	1.38229	1.52063e-09	**
2m-MSC vs 25m-MSC	mmu-miR-1247-5p	4.3253	7.8452	0.85901	0.00016349
2m-MSC vs 25m-MSC	mmu-miR-1249-3p	2.6776	1.5383	-0.799604	0.042012
2m-MSC vs 25m-MSC	mmu-miR-125a-3p	4.6686	4.3841	-0.0907093	0.732319
2m-MSC vs 25m-MSC	mmu-miR-125a-5p	545.952	504.555	-0.113764	2.21997e-06
2m-MSC vs 25m-MSC	mmu-miR-125b-1-3p	10.0924	6.3839	-0.660759	0.000724871
2m-MSC vs 25m-MSC	mmu-miR-125b-2-3p	1.6477	1.6921	0.0383612	0.920408
2m-MSC vs 25m-MSC	mmu-miR-125b-5p	1120.05	977.652	-0.196175	1.0359e-30
2m-MSC vs 25m-MSC	mmu-miR-126-3p	0.0687	4.5379	6.04557	1.70615e-18	**
2m-MSC vs 25m-MSC	mmu-miR-126-5p	0.1373	10.3834	6.2408	2.18106e-41	**
2m-MSC vs 25m-MSC	mmu-miR-127-3p	22.3132	11.8447	-0.913656	2.71071e-11
2m-MSC vs 25m-MSC	mmu-miR-128-3p	176.171	146.06	-0.270423	5.13795e-10
2m-MSC vs 25m-MSC	mmu-miR-129-2-3p	43.9398	13.6138	-1.69046	1.45904e-51	**
2m-MSC vs 25m-MSC	mmu-miR-1306-3p	3.2955	4.461	0.43687	0.119909
2m-MSC vs 25m-MSC	mmu-miR-1306-5p	2.3343	1.5383	-0.601653	0.140197
2m-MSC vs 25m-MSC	mmu-miR-130a-3p	84.0349	147.752	0.814113	3.17673e-55
2m-MSC vs 25m-MSC	mmu-miR-130b-3p	8.9253	10.3065	0.207582	0.241689
2m-MSC vs 25m-MSC	mmu-miR-132-3p	5.1492	7.999	0.635471	0.00342336
2m-MSC vs 25m-MSC	mmu-miR-132-5p	2.5403	4.3841	0.787282	0.00902454
2m-MSC vs 25m-MSC	mmu-miR-133a-3p	0.8239	1.3844	0.74872	0.16273
2m-MSC vs 25m-MSC	mmu-miR-134-5p	1.7164	0.8461	-1.02049	0.0474618	*
2m-MSC vs 25m-MSC	mmu-miR-138-5p	0.5492	1.1537	1.07086	0.0866424
2m-MSC vs 25m-MSC	mmu-miR-139-3p	25.2654	56.3779	1.15797	1.82538e-38	**
2m-MSC vs 25m-MSC	mmu-miR-139-5p	11.3969	14.9213	0.388732	0.0106681
2m-MSC vs 25m-MSC	mmu-miR-140-3p	27964.5	20912	-0.419271	0
2m-MSC vs 25m-MSC	mmu-miR-140-5p	3.2955	2.1536	-0.613747	0.0729028
2m-MSC vs 25m-MSC	mmu-miR-142-3p	37.9668	38.5339	0.0213898	0.80836
2m-MSC vs 25m-MSC	mmu-miR-142-5p	585.979	318.193	-0.880948	3.66906e-241
2m-MSC vs 25m-MSC	mmu-miR-143-3p	6480.03	5903.14	-0.134517	3.03124e-82
2m-MSC vs 25m-MSC	mmu-miR-143-5p	277.92	357.342	0.362638	1.14201e-31
2m-MSC vs 25m-MSC	mmu-miR-145-3p	27.0505	31.7654	0.231801	0.0224423
2m-MSC vs 25m-MSC	mmu-miR-145-5p	410.837	370.34	-0.149716	7.95175e-08
2m-MSC vs 25m-MSC	mmu-miR-146a-5p	922.462	471.021	-0.969699	0
2m-MSC vs 25m-MSC	mmu-miR-146b-5p	164.5	149.29	-0.139969	0.00147164
2m-MSC vs 25m-MSC	mmu-miR-148a-3p	68.7933	173.364	1.33346	1.2462e-142	**
2m-MSC vs 25m-MSC	mmu-miR-148b-3p	67.6262	58.6084	-0.206475	0.00296386
2m-MSC vs 25m-MSC	mmu-miR-148b-5p	1.5791	0.9999	-0.659247	0.191814
2m-MSC vs 25m-MSC	mmu-miR-149-3p	1.1672	6.6146	2.5026	2.59148e-14	**
2m-MSC vs 25m-MSC	mmu-miR-151-3p	31.5818	39.9952	0.340733	0.000220141
2m-MSC vs 25m-MSC	mmu-miR-151-5p	15.0357	23.8433	0.665192	1.38331e-07
2m-MSC vs 25m-MSC	mmu-miR-152-3p	462.879	735.681	0.668447	5.54209e-190
2m-MSC vs 25m-MSC	mmu-miR-155-5p	4.8746	2.5382	-0.941478	0.00151243
2m-MSC vs 25m-MSC	mmu-miR-15a-5p	77.5813	44.2255	-0.810831	2.6145e-29
2m-MSC vs 25m-MSC	mmu-miR-15b-3p	1.8537	2.0767	0.163885	0.672322
2m-MSC vs 25m-MSC	mmu-miR-15b-5p	39.6145	29.458	-0.427369	6.00036e-06
2m-MSC vs 25m-MSC	mmu-miR-16-1-3p	8.9939	12.6139	0.487996	0.00377186
2m-MSC vs 25m-MSC	mmu-miR-16-5p	307.167	191.977	-0.678089	9.16748e-82
2m-MSC vs 25m-MSC	mmu-miR-17-3p	14.6237	18.8439	0.365789	0.00671062
2m-MSC vs 25m-MSC	mmu-miR-17-5p	11.1909	11.2294	0.00495478	0.97257
2m-MSC vs 25m-MSC	mmu-miR-181a-1-3p	19.7729	27.1506	0.45746	6.18221e-05
2m-MSC vs 25m-MSC	mmu-miR-181a-2-3p	5.2865	4.9225	-0.102922	0.67881
2m-MSC vs 25m-MSC	mmu-miR-181a-5p	633.008	858.282	0.439227	2.27945e-104
2m-MSC vs 25m-MSC	mmu-miR-181b-1-3p	1.3045	1.4614	0.163854	0.721217
2m-MSC vs 25m-MSC	mmu-miR-181b-5p	238.923	300.887	0.332677	3.86863e-23
2m-MSC vs 25m-MSC	mmu-miR-181c-3p	1.7851	1.8459	0.0483195	0.898394
2m-MSC vs 25m-MSC	mmu-miR-181c-5p	9.6805	8.922	-0.117714	0.51862
2m-MSC vs 25m-MSC	mmu-miR-181d-5p	73.3246	56.9932	-0.363507	1.15851e-07
2m-MSC vs 25m-MSC	mmu-miR-182-5p	2.0597	2.692	0.386244	0.281085
2m-MSC vs 25m-MSC	mmu-miR-1839-3p	8.582	2.8458	-1.59248	1.86391e-10	**
2m-MSC vs 25m-MSC	mmu-miR-1839-5p	3476.19	2831.97	-0.295701	1.52831e-198
2m-MSC vs 25m-MSC	mmu-miR-1843-3p	2.5403	2.9996	0.239771	0.466905
2m-MSC vs 25m-MSC	mmu-miR-1843-5p	1.1672	1.2306	0.0763101	0.871033
2m-MSC vs 25m-MSC	mmu-miR-1843b-3p	3.3641	3.538	0.0727135	0.801312
2m-MSC vs 25m-MSC	mmu-miR-1843b-5p	1.2358	1.6921	0.45337	0.322414
2m-MSC vs 25m-MSC	mmu-miR-184-3p	1.991	0.8461	-1.23459	0.0126084	*
2m-MSC vs 25m-MSC	mmu-miR-185-5p	1582.73	1500.36	-0.0771042	3.86373e-08
2m-MSC vs 25m-MSC	mmu-miR-186-3p	15.9282	7.7683	-1.03591	4.34658e-10	**
2m-MSC vs 25m-MSC	mmu-miR-186-5p	14.2118	12.9215	-0.137316	0.361481
2m-MSC vs 25m-MSC	mmu-miR-190-5p	0.3433	1.1537	1.74873	0.0132859	*
2m-MSC vs 25m-MSC	mmu-miR-191-3p	1.3045	0.9999	-0.383641	0.473277
2m-MSC vs 25m-MSC	mmu-miR-191-5p	2821.76	2151.59	-0.391193	6.39326e-272
2m-MSC vs 25m-MSC	mmu-miR-192-5p	354.952	319.039	-0.15389	2.97597e-07
2m-MSC vs 25m-MSC	mmu-miR-1929-5p	0.6866	1.1537	0.748726	0.203388
2m-MSC vs 25m-MSC	mmu-miR-193-3p	7.4835	20.1514	1.4291	6.73633e-20	**
2m-MSC vs 25m-MSC	mmu-miR-1934-3p	1.5104	1.3844	-0.12567	0.795963
2m-MSC vs 25m-MSC	mmu-miR-193-5p	2.6089	2.8458	0.125393	0.702495
2m-MSC vs 25m-MSC	mmu-miR-193b-3p	7.2775	7.8452	0.108367	0.585706
2m-MSC vs 25m-MSC	mmu-miR-193b-5p	19.567	18.6132	-0.0720965	0.569953
2m-MSC vs 25m-MSC	mmu-miR-1943-5p	1.4418	2.3074	0.678397	0.0969466
2m-MSC vs 25m-MSC	mmu-miR-194-5p	3.2955	3.3073	0.00515655	0.980191
2m-MSC vs 25m-MSC	mmu-miR-195-5p	1.7164	12.3062	2.84193	5.04305e-29	**
2m-MSC vs 25m-MSC	mmu-miR-1964-3p	2.8836	2.692	-0.0991926	0.771978
2m-MSC vs 25m-MSC	mmu-miR-1969	2.1283	0.6922	-1.62044	0.00155049	**
2m-MSC vs 25m-MSC	mmu-miR-196a-5p	35.0832	27.3813	-0.357589	0.000309236
2m-MSC vs 25m-MSC	mmu-miR-196b-3p	1.3045	2.2305	0.77387	0.0673208
2m-MSC vs 25m-MSC	mmu-miR-196b-5p	12.0148	6.23	-0.947509	4.86861e-07
2m-MSC vs 25m-MSC	mmu-miR-1981-5p	274.006	219.128	-0.322436	5.2765e-20
2m-MSC vs 25m-MSC	mmu-miR-1983	25.6773	8.5374	-1.58862	2.46262e-28	**
2m-MSC vs 25m-MSC	mmu-miR-199a-3p	18014.5	26576	0.560963	0
2m-MSC vs 25m-MSC	mmu-miR-199a-5p	512.174	819.364	0.677871	1.30909e-216
2m-MSC vs 25m-MSC	mmu-miR-199b-3p	18013.1	26574.5	0.560994	0
2m-MSC vs 25m-MSC	mmu-miR-199b-5p	1.3045	1.1537	-0.177229	0.735786
2m-MSC vs 25m-MSC	mmu-miR-19b-3p	8.1014	5.9993	-0.433377	0.0389932
2m-MSC vs 25m-MSC	mmu-miR-1a-3p	305.382	709.761	1.21672	0	**
2m-MSC vs 25m-MSC	mmu-miR-200a-3p	1.2358	1.0768	-0.198695	0.713404
2m-MSC vs 25m-MSC	mmu-miR-203-3p	1.0985	1.3844	0.333726	0.499294
2m-MSC vs 25m-MSC	mmu-miR-206-3p	63.8501	62.6848	-0.0265732	0.702464
2m-MSC vs 25m-MSC	mmu-miR-20a-5p	7.1402	5.9224	-0.269783	0.215301
2m-MSC vs 25m-MSC	mmu-miR-210-3p	84.2409	66.2229	-0.347191	5.27347e-08
2m-MSC vs 25m-MSC	mmu-miR-210-5p	3.0209	1.8459	-0.710654	0.0508461
2m-MSC vs 25m-MSC	mmu-miR-212-5p	4.394	7.999	0.864285	0.000129966
2m-MSC vs 25m-MSC	mmu-miR-21-3p	2.5403	3.538	0.477935	0.132688
2m-MSC vs 25m-MSC	mmu-miR-214-3p	137.861	143.598	0.0588212	0.2045
2m-MSC vs 25m-MSC	mmu-miR-214-5p	2.0597	2.5382	0.301372	0.406225
2m-MSC vs 25m-MSC	mmu-miR-215-5p	1.0298	1.3844	0.426897	0.397036
2m-MSC vs 25m-MSC	mmu-miR-21-5p	32121.4	25787.8	-0.316848	0
2m-MSC vs 25m-MSC	mmu-miR-219-1-3p	5.0119	5.4609	0.123781	0.603918
2m-MSC vs 25m-MSC	mmu-miR-219-5p	0.5492	2.3074	2.07086	7.24745e-05	**
2m-MSC vs 25m-MSC	mmu-miR-221-3p	5208.45	5258.29	0.013741	0.0708898
2m-MSC vs 25m-MSC	mmu-miR-221-5p	462.536	452.715	-0.0309607	0.229228
2m-MSC vs 25m-MSC	mmu-miR-222-3p	7342.48	7597.94	0.0493398	9.32173e-15
2m-MSC vs 25m-MSC	mmu-miR-222-5p	5.8358	3.615	-0.690935	0.00768856
2m-MSC vs 25m-MSC	mmu-miR-223-3p	452.237	212.205	-1.09162	3.8799e-265	**
2m-MSC vs 25m-MSC	mmu-miR-223-5p	65.5665	159.289	1.28061	2.5151e-123	**
2m-MSC vs 25m-MSC	mmu-miR-22-3p	911.752	524.168	-0.798611	8.85222654749607e-317
2m-MSC vs 25m-MSC	mmu-miR-224-5p	2.197	4.6917	1.09458	0.000369177	**
2m-MSC vs 25m-MSC	mmu-miR-22-5p	39.6832	37.1494	-0.0951895	0.285387
2m-MSC vs 25m-MSC	mmu-miR-23a-3p	1205.12	692.379	-0.799542	0
2m-MSC vs 25m-MSC	mmu-miR-23a-5p	7.6895	5.384	-0.514211	0.0186546
2m-MSC vs 25m-MSC	mmu-miR-23b-3p	527.278	313.039	-0.752219	3.28577e-166
2m-MSC vs 25m-MSC	mmu-miR-23b-5p	122.139	119.14	-0.0358709	0.475088
2m-MSC vs 25m-MSC	mmu-miR-24-1-5p	1.7851	1.3844	-0.366744	0.416906
2m-MSC vs 25m-MSC	mmu-miR-24-2-5p	11.4656	8.3836	-0.45167	0.0106057
2m-MSC vs 25m-MSC	mmu-miR-24-3p	1481.18	981.421	-0.593807	6.58937e-306
2m-MSC vs 25m-MSC	mmu-miR-25-3p	372.596	360.88	-0.0460934	0.109056
2m-MSC vs 25m-MSC	mmu-miR-25-5p	35.9071	37.1494	0.0490698	0.588563
2m-MSC vs 25m-MSC	mmu-miR-26a-5p	620.307	610.773	-0.0223454	0.314186
2m-MSC vs 25m-MSC	mmu-miR-26b-5p	754.598	632.694	-0.254201	7.47482e-34
2m-MSC vs 25m-MSC	mmu-miR-27a-3p	1636.62	1531.43	-0.0958392	4.3551e-12
2m-MSC vs 25m-MSC	mmu-miR-27a-5p	1.7851	0.9999	-0.836149	0.0868609
2m-MSC vs 25m-MSC	mmu-miR-27b-3p	1797.14	1670.03	-0.105827	1.25372e-15
2m-MSC vs 25m-MSC	mmu-miR-27b-5p	191.344	142.368	-0.42655	2.80496e-23
2m-MSC vs 25m-MSC	mmu-miR-28-3p	25.1281	28.7658	0.195053	0.0657831
2m-MSC vs 25m-MSC	mmu-miR-28-5p	23.0684	20.9206	-0.140994	0.231772
2m-MSC vs 25m-MSC	mmu-miR-296-3p	73.5992	77.4523	0.073618	0.244537
2m-MSC vs 25m-MSC	mmu-miR-296-5p	8.7193	6.1531	-0.502899	0.0140383
2m-MSC vs 25m-MSC	mmu-miR-298-5p	437.888	249.047	-0.814142	2.68975e-158
2m-MSC vs 25m-MSC	mmu-miR-299-5p	2.197	0.8461	-1.37663	0.00430846	**
2m-MSC vs 25m-MSC	mmu-miR-29a-3p	10962	10569.4	-0.0526277	3.48974e-23
2m-MSC vs 25m-MSC	mmu-miR-29a-5p	4.8059	3.9226	-0.292996	0.273143
2m-MSC vs 25m-MSC	mmu-miR-29b-1-5p	1.7164	0.9999	-0.77953	0.114244
2m-MSC vs 25m-MSC	mmu-miR-29b-3p	261.785	346.343	0.403818	3.23533e-37
2m-MSC vs 25m-MSC	mmu-miR-29c-3p	138.273	116.525	-0.246888	4.48477e-07
2m-MSC vs 25m-MSC	mmu-miR-29c-5p	2.9522	2.3843	-0.308225	0.370706
2m-MSC vs 25m-MSC	mmu-miR-301a-3p	3.2955	3.8457	0.222749	0.442964
2m-MSC vs 25m-MSC	mmu-miR-301a-5p	9.9551	11.7678	0.241337	0.148417
2m-MSC vs 25m-MSC	mmu-miR-3064-5p	1.7164	2.1536	0.327365	0.408325
2m-MSC vs 25m-MSC	mmu-miR-3066-5p	1.5791	1.6921	0.0997123	0.810384
2m-MSC vs 25m-MSC	mmu-miR-3068-3p	2.197	2.5382	0.208271	0.557914
2m-MSC vs 25m-MSC	mmu-miR-3068-5p	11.3969	7.8452	-0.538759	0.00276072
2m-MSC vs 25m-MSC	mmu-miR-3095-3p	10.7103	10.4603	-0.0340747	0.844153
2m-MSC vs 25m-MSC	mmu-miR-30a-3p	73.5992	107.526	0.546918	6.13765e-21
2m-MSC vs 25m-MSC	mmu-miR-30a-5p	724.801	1079.56	0.57479	1.47042e-212
2m-MSC vs 25m-MSC	mmu-miR-30b-3p	12.1521	10.7679	-0.174469	0.286809
2m-MSC vs 25m-MSC	mmu-miR-30b-5p	30.5519	17.2287	-0.826448	7.86632e-13
2m-MSC vs 25m-MSC	mmu-miR-30c-1-3p	6.591	8.2298	0.32036	0.113668
2m-MSC vs 25m-MSC	mmu-miR-30c-2-3p	136.419	156.135	0.194746	1.89016e-05
2m-MSC vs 25m-MSC	mmu-miR-30c-5p	42.5667	35.2266	-0.27306	0.00206825
2m-MSC vs 25m-MSC	mmu-miR-30d-3p	0.8239	1.6152	0.971172	0.0600166
2m-MSC vs 25m-MSC	mmu-miR-30d-5p	1466.42	1361.99	-0.106584	3.43085e-13
2m-MSC vs 25m-MSC	mmu-miR-30e-3p	9.9551	9.7681	-0.0273578	0.879828
2m-MSC vs 25m-MSC	mmu-miR-30e-5p	87.811	107.987	0.298385	8.56351e-08
2m-MSC vs 25m-MSC	mmu-miR-3102-3p	17.7819	12.46	-0.513105	0.000341438
2m-MSC vs 25m-MSC	mmu-miR-3102-5p	3.0895	2.5382	-0.283568	0.397339
2m-MSC vs 25m-MSC	mmu-miR-31-5p	102.641	21.6128	-2.24765	3.30606e-171	**
2m-MSC vs 25m-MSC	mmu-miR-320-3p	2369.46	2751.36	0.215591	2.6848e-87
2m-MSC vs 25m-MSC	mmu-miR-322-3p	129.897	273.352	1.07339	5.99226e-159	**
2m-MSC vs 25m-MSC	mmu-miR-322-5p	16.6148	17.6133	0.0841963	0.525069
2m-MSC vs 25m-MSC	mmu-miR-323-3p	1.2358	0.9999	-0.30559	0.575149
2m-MSC vs 25m-MSC	mmu-miR-324-3p	1.5791	0.9999	-0.659247	0.191814
2m-MSC vs 25m-MSC	mmu-miR-324-5p	14.6237	13.383	-0.127907	0.387801
2m-MSC vs 25m-MSC	mmu-miR-32-5p	1.0985	2.8458	1.3733	0.00094767	**
2m-MSC vs 25m-MSC	mmu-miR-328-3p	4.6686	2.9996	-0.63822	0.0265204
2m-MSC vs 25m-MSC	mmu-miR-328-5p	1.3045	0.7691	-0.762254	0.180166
2m-MSC vs 25m-MSC	mmu-miR-329-3p	3.2955	0.6153	-2.42114	2.59894e-07	**
2m-MSC vs 25m-MSC	mmu-miR-330-3p	15.7909	15.5366	-0.0234226	0.86933
2m-MSC vs 25m-MSC	mmu-miR-331-3p	23.9609	11.8447	-1.01644	4.59493e-14	**
2m-MSC vs 25m-MSC	mmu-miR-335-5p	6.7969	20.6129	1.6006	9.41829e-24	**
2m-MSC vs 25m-MSC	mmu-miR-33-5p	8.5133	19.8438	1.2209	1.05223e-15	**
2m-MSC vs 25m-MSC	mmu-miR-337-5p	1.0298	0.6153	-0.743002	0.247983
2m-MSC vs 25m-MSC	mmu-miR-338-3p	5.1492	4.3072	-0.257598	0.315567
2m-MSC vs 25m-MSC	mmu-miR-339-3p	2.8836	1.2306	-1.22851	0.00261948	**
2m-MSC vs 25m-MSC	mmu-miR-339-5p	14.6237	5.4609	-1.4211	1.78904e-14	**
2m-MSC vs 25m-MSC	mmu-miR-340-5p	337.444	334.575	-0.0123176	0.682271
2m-MSC vs 25m-MSC	mmu-miR-341-3p	2.403	0.923	-1.38043	0.00273179	**
2m-MSC vs 25m-MSC	mmu-miR-342-3p	351.862	238.356	-0.561891	2.42489e-67
2m-MSC vs 25m-MSC	mmu-miR-342-5p	19.4983	15.5366	-0.327678	0.013344
2m-MSC vs 25m-MSC	mmu-miR-345-3p	90.1453	72.9144	-0.306049	5.77935e-07
2m-MSC vs 25m-MSC	mmu-miR-345-5p	22.2445	11.3063	-0.976322	2.07359e-12
2m-MSC vs 25m-MSC	mmu-miR-3473b	3.2955	3.1535	-0.0635434	0.843116
2m-MSC vs 25m-MSC	mmu-miR-3474	2.6089	2.1536	-0.276691	0.448954
2m-MSC vs 25m-MSC	mmu-miR-34a-3p	3.2955	2.5382	-0.376692	0.251949
2m-MSC vs 25m-MSC	mmu-miR-34a-5p	38.1041	26.5353	-0.522033	9.6679e-08
2m-MSC vs 25m-MSC	mmu-miR-34b-3p	19.361	14.5367	-0.413454	0.00217638
2m-MSC vs 25m-MSC	mmu-miR-34b-5p	67.3515	121.678	0.853284	1.72472e-49
2m-MSC vs 25m-MSC	mmu-miR-34c-3p	9.5432	4.7687	-1.00088	2.75326e-06	**
2m-MSC vs 25m-MSC	mmu-miR-34c-5p	7792.11	8602.28	0.142705	8.40099e-122
2m-MSC vs 25m-MSC	mmu-miR-350-3p	28.6982	19.8438	-0.532272	2.4938e-06
2m-MSC vs 25m-MSC	mmu-miR-351-3p	2.9522	5.4609	0.887348	0.00123763
2m-MSC vs 25m-MSC	mmu-miR-351-5p	2.2656	4.461	0.977474	0.00155723
2m-MSC vs 25m-MSC	mmu-miR-361-3p	1.3731	1.6152	0.234276	0.600174
2m-MSC vs 25m-MSC	mmu-miR-361-5p	5.0119	5.7685	0.202839	0.390911
2m-MSC vs 25m-MSC	mmu-miR-362-3p	33.3668	24.151	-0.46633	6.76298e-06
2m-MSC vs 25m-MSC	mmu-miR-362-5p	9.0626	6.3069	-0.522994	0.00944291
2m-MSC vs 25m-MSC	mmu-miR-365-1-5p	5.0805	4.2303	-0.264211	0.307088
2m-MSC vs 25m-MSC	mmu-miR-365-2-5p	13.7312	14.6906	0.0974356	0.502783
2m-MSC vs 25m-MSC	mmu-miR-365-3p	27.1878	19.7669	-0.459873	6.07249e-05
2m-MSC vs 25m-MSC	mmu-miR-374-5p	14.8297	12.9215	-0.198716	0.181431
2m-MSC vs 25m-MSC	mmu-miR-376a-3p	2.1283	2.8458	0.419133	0.232053
2m-MSC vs 25m-MSC	mmu-miR-378-3p	274.83	272.121	-0.0142896	0.668384
2m-MSC vs 25m-MSC	mmu-miR-378-5p	1.3045	0.3077	-2.0839	0.00377713	**
2m-MSC vs 25m-MSC	mmu-miR-379-5p	9.2686	3.8457	-1.26911	2.29934e-08	**
2m-MSC vs 25m-MSC	mmu-miR-382-3p	48.7458	26.9199	-0.856605	1.02411e-20
2m-MSC vs 25m-MSC	mmu-miR-382-5p	20.3222	7.6145	-1.41624	1.88525e-19	**
2m-MSC vs 25m-MSC	mmu-miR-411-5p	13.6625	8.8451	-0.627271	0.000170384
2m-MSC vs 25m-MSC	mmu-miR-421-3p	1.4418	2.0767	0.526422	0.209153
2m-MSC vs 25m-MSC	mmu-miR-423-3p	17.4386	14.9982	-0.217495	0.113596
2m-MSC vs 25m-MSC	mmu-miR-423-5p	1687.63	1638.04	-0.043035	0.00143703
2m-MSC vs 25m-MSC	mmu-miR-425-3p	7.4148	5.384	-0.461729	0.0363709
2m-MSC vs 25m-MSC	mmu-miR-425-5p	13.7312	9.5373	-0.525805	0.00130081
2m-MSC vs 25m-MSC	mmu-miR-433-3p	8.1014	5.1532	-0.652703	0.00276707
2m-MSC vs 25m-MSC	mmu-miR-434-3p	17.9192	3.615	-2.30944	3.01262e-32	**
2m-MSC vs 25m-MSC	mmu-miR-450a-5p	1.5104	2.9227	0.952371	0.0123866
2m-MSC vs 25m-MSC	mmu-miR-450b-3p	2.1283	4.3072	1.01705	0.00131801	**
2m-MSC vs 25m-MSC	mmu-miR-452-5p	2.4716	7.9221	1.68044	1.21127e-10	**
2m-MSC vs 25m-MSC	mmu-miR-455-3p	6.4537	13.0754	1.01866	1.90962e-08	**
2m-MSC vs 25m-MSC	mmu-miR-455-5p	4.6686	9.7681	1.06509	4.74885e-07	**
2m-MSC vs 25m-MSC	mmu-miR-467a-3p	1.8537	0.923	-1.00601	0.0414145	*
2m-MSC vs 25m-MSC	mmu-miR-467a-5p	1.8537	1.6921	-0.131593	0.761477
2m-MSC vs 25m-MSC	mmu-miR-467b-5p	1.8537	1.6921	-0.131593	0.761477
2m-MSC vs 25m-MSC	mmu-miR-467d-3p	1.8537	0.923	-1.00601	0.0414145	*
2m-MSC vs 25m-MSC	mmu-miR-467d-5p	1.9224	0.4615	-2.05851	0.00041897	**
2m-MSC vs 25m-MSC	mmu-miR-467e-5p	1.3731	1.0768	-0.350686	0.498426
2m-MSC vs 25m-MSC	mmu-miR-483-5p	2.7462	5.6916	1.0514	0.000145589	**
2m-MSC vs 25m-MSC	mmu-miR-484	5.4925	4.7687	-0.203867	0.407929
2m-MSC vs 25m-MSC	mmu-miR-485-5p	9.7492	4.6917	-1.05517	7.47456e-07	**
2m-MSC vs 25m-MSC	mmu-miR-486-3p	0.9612	1.3844	0.526352	0.30596
2m-MSC vs 25m-MSC	mmu-miR-495-3p	1.5791	0.3077	-2.35951	0.000546833	**
2m-MSC vs 25m-MSC	mmu-miR-497-5p	1.7851	14.306	3.00254	2.29134e-35	**
2m-MSC vs 25m-MSC	mmu-miR-500-3p	11.8775	7.0761	-0.747205	4.38098e-05
2m-MSC vs 25m-MSC	mmu-miR-501-3p	25.54	25.1508	-0.0221542	0.841817
2m-MSC vs 25m-MSC	mmu-miR-501-5p	1.5104	1.5383	0.0264062	0.944295
2m-MSC vs 25m-MSC	mmu-miR-503-3p	0.5492	1.5383	1.48593	0.0104766	*
2m-MSC vs 25m-MSC	mmu-miR-503-5p	67.0769	133.138	0.989033	9.72442e-69
2m-MSC vs 25m-MSC	mmu-miR-505-5p	12.3581	8.922	-0.470018	0.00590874
2m-MSC vs 25m-MSC	mmu-miR-5097	2.8836	1.9228	-0.584662	0.108924
2m-MSC vs 25m-MSC	mmu-miR-5100	1.7164	1.1537	-0.573118	0.229056
2m-MSC vs 25m-MSC	mmu-miR-5102	1.3731	0.0769	-4.15831	3.31305e-05	**
2m-MSC vs 25m-MSC	mmu-miR-5109	6.591	1.6921	-1.96168	1.20353e-10	**
2m-MSC vs 25m-MSC	mmu-miR-5113	1.8537	1.2306	-0.591046	0.197907
2m-MSC vs 25m-MSC	mmu-miR-511-3p	181.732	203.36	0.162222	4.33208e-05
2m-MSC vs 25m-MSC	mmu-miR-5114	5.6984	4.3072	-0.403807	0.10578
2m-MSC vs 25m-MSC	mmu-miR-511-5p	2.0597	2.3843	0.211132	0.564821
2m-MSC vs 25m-MSC	mmu-miR-5129	1.0985	0.6153	-0.836173	0.185324
2m-MSC vs 25m-MSC	mmu-miR-532-3p	22.7251	12.0755	-0.912204	1.89354e-11
2m-MSC vs 25m-MSC	mmu-miR-532-5p	29.6594	39.0723	0.397657	2.43853e-05
2m-MSC vs 25m-MSC	mmu-miR-541-5p	5.9044	4.9225	-0.262399	0.273324
2m-MSC vs 25m-MSC	mmu-miR-542-3p	1.9224	5.2301	1.44393	2.97548e-06	**
2m-MSC vs 25m-MSC	mmu-miR-543-3p	2.0597	1.0768	-0.935684	0.0425022
2m-MSC vs 25m-MSC	mmu-miR-5620-5p	1.7164	0.9999	-0.77953	0.114244
2m-MSC vs 25m-MSC	mmu-miR-574-3p	19.2923	11.1525	-0.790658	4.34827e-08
2m-MSC vs 25m-MSC	mmu-miR-574-5p	35.0146	30.6886	-0.190254	0.0483971
2m-MSC vs 25m-MSC	mmu-miR-598-3p	94.3333	87.6049	-0.106756	0.064806
2m-MSC vs 25m-MSC	mmu-miR-615-5p	2.2656	2.9227	0.367409	0.28364
2m-MSC vs 25m-MSC	mmu-miR-652-3p	22.9311	13.2292	-0.79358	2.08295e-09
2m-MSC vs 25m-MSC	mmu-miR-664-3p	3.2955	1.4614	-1.17315	0.00188483	**
2m-MSC vs 25m-MSC	mmu-miR-664-5p	28.7669	25.8431	-0.154631	0.143675
2m-MSC vs 25m-MSC	mmu-miR-669a-3p	0.8925	1.3844	0.633337	0.227608
2m-MSC vs 25m-MSC	mmu-miR-669c-5p	72.7067	76.2986	0.0695683	0.27468
2m-MSC vs 25m-MSC	mmu-miR-669o-3p	0.8925	1.3844	0.633337	0.227608
2m-MSC vs 25m-MSC	mmu-miR-672-5p	0.7552	1.3075	0.79188	0.154909
2m-MSC vs 25m-MSC	mmu-miR-674-3p	25.3341	17.9209	-0.499437	2.98955e-05
2m-MSC vs 25m-MSC	mmu-miR-674-5p	165.941	144.752	-0.197092	8.46791e-06
2m-MSC vs 25m-MSC	mmu-miR-676-3p	125.915	234.049	0.894359	3.88843e-101
2m-MSC vs 25m-MSC	mmu-miR-676-5p	7.4835	12.6908	0.761998	1.50674e-05
2m-MSC vs 25m-MSC	mmu-miR-677-5p	0.6179	2.0767	1.74885	0.000787803	**
2m-MSC vs 25m-MSC	mmu-miR-700-5p	1.1672	0.923	-0.338649	0.54869
2m-MSC vs 25m-MSC	mmu-miR-708-3p	0.1373	2.4612	4.16396	5.93226e-09	**
2m-MSC vs 25m-MSC	mmu-miR-708-5p	2.8836	28.5351	3.30679	1.32803e-75	**
2m-MSC vs 25m-MSC	mmu-miR-720	1.2358	0.7691	-0.684202	0.236157
2m-MSC vs 25m-MSC	mmu-miR-744-5p	409.808	341.728	-0.262097	3.51131e-20
2m-MSC vs 25m-MSC	mmu-miR-760-3p	5.4925	4.2303	-0.376703	0.136843
2m-MSC vs 25m-MSC	mmu-miR-7a-1-3p	1.7164	1.8459	0.104939	0.793145
2m-MSC vs 25m-MSC	mmu-miR-7a-5p	13.7312	17.6133	0.359208	0.00997594
2m-MSC vs 25m-MSC	mmu-miR-872-3p	6.0417	5.9224	-0.0287726	0.903247
2m-MSC vs 25m-MSC	mmu-miR-872-5p	83.829	81.5287	-0.0401414	0.508477
2m-MSC vs 25m-MSC	mmu-miR-877-5p	14.5551	9.6142	-0.598286	0.00019894
2m-MSC vs 25m-MSC	mmu-miR-92a-1-5p	2.2656	2.7689	0.28942	0.403766
2m-MSC vs 25m-MSC	mmu-miR-92a-3p	139.99	131.292	-0.0925406	0.050539
2m-MSC vs 25m-MSC	mmu-miR-92b-3p	3.2268	2.7689	-0.220791	0.496579
2m-MSC vs 25m-MSC	mmu-miR-92b-5p	1.5791	1.3075	-0.272292	0.567396
2m-MSC vs 25m-MSC	mmu-miR-93-5p	106.005	92.0659	-0.203392	0.000244492
2m-MSC vs 25m-MSC	mmu-miR-98-3p	2.6776	1.6152	-0.729228	0.060477
2m-MSC vs 25m-MSC	mmu-miR-98-5p	255.194	208.59	-0.290923	1.06836e-15
2m-MSC vs 25m-MSC	mmu-miR-99a-3p	1.6477	2.2305	0.436914	0.271837
2m-MSC vs 25m-MSC	mmu-miR-99a-5p	283.275	342.805	0.275188	1.01415e-18
2m-MSC vs 25m-MSC	mmu-miR-99b-3p	12.1521	23.7664	0.967718	3.71947e-13
2m-MSC vs 25m-MSC	mmu-miR-99b-5p	835.955	728.375	-0.198746	6.86135e-24

## Sheet: 8m vs 25m
pairwise	miR-name	8m-MSC	25m-MSC	fold-change(log2 25m-MSC/8m-MSC)	p-value	sig-lable
8m-MSC vs 25m-MSC	mmu-let-7a-1-3p	2.9636	2.1536	-0.4606	0.194746
8m-MSC vs 25m-MSC	mmu-let-7a-5p	132866	135910	0.0326782	1.63129e-102
8m-MSC vs 25m-MSC	mmu-let-7b-3p	2.0962	2.1536	0.0389739	0.915363
8m-MSC vs 25m-MSC	mmu-let-7b-5p	39632.3	52190.9	0.397122	0
8m-MSC vs 25m-MSC	mmu-let-7c-2-3p	2.9636	2.1536	-0.4606	0.194746
8m-MSC vs 25m-MSC	mmu-let-7c-5p	160117	174791	0.126507	0
8m-MSC vs 25m-MSC	mmu-let-7d-3p	44.9607	38.5339	-0.222536	0.0100879
8m-MSC vs 25m-MSC	mmu-let-7d-5p	14920.4	13813.1	-0.11125	2.12518e-126
8m-MSC vs 25m-MSC	mmu-let-7e-3p	1.4457	1.1537	-0.3255	0.518604
8m-MSC vs 25m-MSC	mmu-let-7e-5p	15074.4	17798.2	0.239629	0
8m-MSC vs 25m-MSC	mmu-let-7f-5p	222699	219448	-0.0212195	1.11786e-71
8m-MSC vs 25m-MSC	mmu-let-7g-5p	16367.4	14963	-0.129429	1.61222e-185
8m-MSC vs 25m-MSC	mmu-let-7i-3p	2.8191	0.7691	-1.87399	6.02436e-05	**
8m-MSC vs 25m-MSC	mmu-let-7i-5p	16151.5	18197.4	0.172067	0
8m-MSC vs 25m-MSC	mmu-miR-100-3p	1.3011	0.923	-0.495329	0.36579
8m-MSC vs 25m-MSC	mmu-miR-100-5p	205.142	107.91	-0.926792	3.44821e-91
8m-MSC vs 25m-MSC	mmu-miR-101a-3p	3163.15	3512.12	0.15098	3.53365e-55
8m-MSC vs 25m-MSC	mmu-miR-101b-3p	3290.22	3906.92	0.247845	2.16104e-156
8m-MSC vs 25m-MSC	mmu-miR-101c	1.1565	0.9999	-0.20991	0.707411
8m-MSC vs 25m-MSC	mmu-miR-103-3p	7112.31	6012.51	-0.242351	1.03892e-270
8m-MSC vs 25m-MSC	mmu-miR-106b-3p	7.879	8.5374	0.115784	0.550878
8m-MSC vs 25m-MSC	mmu-miR-106b-5p	33.5398	25.3047	-0.406469	8.50388e-05
8m-MSC vs 25m-MSC	mmu-miR-107-3p	3481.56	2904.5	-0.261444	4.2816e-154
8m-MSC vs 25m-MSC	mmu-miR-10a-3p	1.9517	1.769	-0.141797	0.736221
8m-MSC vs 25m-MSC	mmu-miR-10a-5p	1415.61	1046.34	-0.436077	7.71881e-164
8m-MSC vs 25m-MSC	mmu-miR-10b-5p	25.0103	34.2267	0.4526	1.10781e-05
8m-MSC vs 25m-MSC	mmu-miR-1198-5p	4.6985	3.3842	-0.473385	0.092616
8m-MSC vs 25m-MSC	mmu-miR-122-5p	3.2528	5.5378	0.767631	0.0046344
8m-MSC vs 25m-MSC	mmu-miR-1247-3p	8.9632	9.3066	0.0542403	0.767158
8m-MSC vs 25m-MSC	mmu-miR-1247-5p	7.5175	7.8452	0.0615573	0.75797
8m-MSC vs 25m-MSC	mmu-miR-1249-3p	2.024	1.5383	-0.395872	0.354657
8m-MSC vs 25m-MSC	mmu-miR-125a-3p	5.0599	4.3841	-0.206828	0.424975
8m-MSC vs 25m-MSC	mmu-miR-125a-5p	580.079	504.555	-0.201238	4.62753e-17
8m-MSC vs 25m-MSC	mmu-miR-125b-1-3p	9.7583	6.3839	-0.612192	0.00212678
8m-MSC vs 25m-MSC	mmu-miR-125b-2-3p	1.9517	1.6921	-0.205916	0.626867
8m-MSC vs 25m-MSC	mmu-miR-125b-5p	1605.64	977.652	-0.715759	0
8m-MSC vs 25m-MSC	mmu-miR-126-3p	0.2891	4.5379	3.97238	1.25012e-14	**
8m-MSC vs 25m-MSC	mmu-miR-126-5p	1.0843	10.3834	3.25944	3.05795e-27	**
8m-MSC vs 25m-MSC	mmu-miR-127-3p	20.1672	11.8447	-0.767769	6.67013e-08
8m-MSC vs 25m-MSC	mmu-miR-128-3p	147.026	146.06	-0.00951216	0.836835
8m-MSC vs 25m-MSC	mmu-miR-129-2-3p	34.1181	13.6138	-1.32547	3.49388e-28	**
8m-MSC vs 25m-MSC	mmu-miR-129-5p	1.2288	0.3846	-1.67582	0.0160308	*
8m-MSC vs 25m-MSC	mmu-miR-1306-3p	3.7588	4.461	0.247095	0.36976
8m-MSC vs 25m-MSC	mmu-miR-1306-5p	2.3854	1.5383	-0.632894	0.121848
8m-MSC vs 25m-MSC	mmu-miR-130a-3p	123.172	147.752	0.262499	4.40991e-08
8m-MSC vs 25m-MSC	mmu-miR-130b-3p	10.9872	10.3065	-0.0922693	0.591609
8m-MSC vs 25m-MSC	mmu-miR-132-3p	4.337	7.999	0.883122	0.000122216
8m-MSC vs 25m-MSC	mmu-miR-132-5p	3.6142	4.3841	0.278604	0.318987
8m-MSC vs 25m-MSC	mmu-miR-133a-3p	0.7951	1.3844	0.800053	0.146802
8m-MSC vs 25m-MSC	mmu-miR-134-5p	2.0962	0.8461	-1.30888	0.00788123	**
8m-MSC vs 25m-MSC	mmu-miR-138-5p	0.7951	1.1537	0.53706	0.35172
8m-MSC vs 25m-MSC	mmu-miR-139-3p	38.8888	56.3779	0.535775	4.59622e-11
8m-MSC vs 25m-MSC	mmu-miR-139-5p	14.24	14.9213	0.0674241	0.643056
8m-MSC vs 25m-MSC	mmu-miR-140-3p	31458.5	20912	-0.589122	0
8m-MSC vs 25m-MSC	mmu-miR-140-5p	4.0479	2.1536	-0.910423	0.00546271
8m-MSC vs 25m-MSC	mmu-miR-142-3p	106.113	38.5339	-1.4614	3.50166e-97	**
8m-MSC vs 25m-MSC	mmu-miR-142-5p	595.62	318.193	-0.904492	1.29047e-250
8m-MSC vs 25m-MSC	mmu-miR-143-3p	7022.39	5903.14	-0.25048	1.3523e-284
8m-MSC vs 25m-MSC	mmu-miR-143-5p	455.968	357.342	-0.351626	8.85333e-37
8m-MSC vs 25m-MSC	mmu-miR-145-3p	29.1305	31.7654	0.124926	0.215971
8m-MSC vs 25m-MSC	mmu-miR-145-5p	571.622	370.34	-0.626209	4.43232e-128
8m-MSC vs 25m-MSC	mmu-miR-146a-5p	924.223	471.021	-0.972451	0
8m-MSC vs 25m-MSC	mmu-miR-146b-5p	135.026	149.29	0.144874	0.00194348
8m-MSC vs 25m-MSC	mmu-miR-148a-3p	123.967	173.364	0.483846	6.91099e-26
8m-MSC vs 25m-MSC	mmu-miR-148b-3p	69.6818	58.6084	-0.249674	0.000346389
8m-MSC vs 25m-MSC	mmu-miR-148b-5p	1.1565	0.9999	-0.20991	0.707411
8m-MSC vs 25m-MSC	mmu-miR-149-3p	1.6625	6.6146	1.9923	7.70138e-11	**
8m-MSC vs 25m-MSC	mmu-miR-151-3p	30.7207	39.9952	0.380616	5.2229e-05
8m-MSC vs 25m-MSC	mmu-miR-151-5p	21.9743	23.8433	0.117767	0.311545
8m-MSC vs 25m-MSC	mmu-miR-152-3p	802.714	735.681	-0.125805	3.93958e-10
8m-MSC vs 25m-MSC	mmu-miR-155-5p	3.4696	2.5382	-0.450964	0.168076
8m-MSC vs 25m-MSC	mmu-miR-15a-5p	67.0796	44.2255	-0.600996	1.91365e-15
8m-MSC vs 25m-MSC	mmu-miR-15b-3p	2.8191	2.0767	-0.440942	0.224785
8m-MSC vs 25m-MSC	mmu-miR-15b-5p	45.1775	29.458	-0.616945	2.48273e-11
8m-MSC vs 25m-MSC	mmu-miR-16-1-3p	9.3246	12.6139	0.435901	0.0100159
8m-MSC vs 25m-MSC	mmu-miR-16-5p	277.065	191.977	-0.529288	4.54487e-47
8m-MSC vs 25m-MSC	mmu-miR-17-3p	17.6373	18.8439	0.0954679	0.4638
8m-MSC vs 25m-MSC	mmu-miR-17-5p	12.5774	11.2294	-0.163553	0.313779
8m-MSC vs 25m-MSC	mmu-miR-181a-1-3p	22.914	27.1506	0.244755	0.028223
8m-MSC vs 25m-MSC	mmu-miR-181a-2-3p	3.1082	4.9225	0.663312	0.0188724
8m-MSC vs 25m-MSC	mmu-miR-181a-5p	841.53	858.282	0.0284363	0.136769
8m-MSC vs 25m-MSC	mmu-miR-181b-1-3p	1.012	1.4614	0.530142	0.298843
8m-MSC vs 25m-MSC	mmu-miR-181b-5p	262.897	300.887	0.194725	4.56566e-09
8m-MSC vs 25m-MSC	mmu-miR-181c-3p	1.3734	1.8459	0.426573	0.337046
8m-MSC vs 25m-MSC	mmu-miR-181c-5p	6.2164	8.922	0.521288	0.01075
8m-MSC vs 25m-MSC	mmu-miR-181d-5p	47.9243	56.9932	0.250032	0.00117506
8m-MSC vs 25m-MSC	mmu-miR-182-5p	1.7348	2.692	0.633909	0.0963215
8m-MSC vs 25m-MSC	mmu-miR-1839-3p	4.337	2.8458	-0.607863	0.0427898
8m-MSC vs 25m-MSC	mmu-miR-1839-5p	3345.38	2831.97	-0.240363	1.91811e-126
8m-MSC vs 25m-MSC	mmu-miR-1843-3p	5.1322	2.9996	-0.774807	0.00630584
8m-MSC vs 25m-MSC	mmu-miR-1843-5p	2.8191	1.2306	-1.19587	0.00391408	**
8m-MSC vs 25m-MSC	mmu-miR-1843b-3p	3.6142	3.538	-0.0307423	0.920799
8m-MSC vs 25m-MSC	mmu-miR-1843b-5p	3.1805	1.6921	-0.910439	0.0140143
8m-MSC vs 25m-MSC	mmu-miR-184-3p	1.2288	0.8461	-0.53835	0.343691
8m-MSC vs 25m-MSC	mmu-miR-185-3p	1.012	0.3846	-1.39578	0.0572173
8m-MSC vs 25m-MSC	mmu-miR-185-5p	1583.82	1500.36	-0.078096	3.77022e-08
8m-MSC vs 25m-MSC	mmu-miR-186-3p	11.9991	7.7683	-0.627255	0.000495132
8m-MSC vs 25m-MSC	mmu-miR-186-5p	15.2519	12.9215	-0.239215	0.108914
8m-MSC vs 25m-MSC	mmu-miR-18a-5p	1.8071	0.5384	-1.74693	0.00238744	**
8m-MSC vs 25m-MSC	mmu-miR-190-5p	0.7228	1.1537	0.6746	0.254416
8m-MSC vs 25m-MSC	mmu-miR-191-3p	1.2288	0.9999	-0.297394	0.586804
8m-MSC vs 25m-MSC	mmu-miR-191-5p	2586.32	2151.59	-0.265499	2.37068e-118
8m-MSC vs 25m-MSC	mmu-miR-192-5p	300.195	319.039	0.0878295	0.00554817
8m-MSC vs 25m-MSC	mmu-miR-1929-5p	0.5783	1.1537	0.996378	0.112599
8m-MSC vs 25m-MSC	mmu-miR-193-3p	15.9025	20.1514	0.341626	0.0094818
8m-MSC vs 25m-MSC	mmu-miR-1934-3p	0.5783	1.3844	1.25937	0.0355349	*
8m-MSC vs 25m-MSC	mmu-miR-193-5p	3.3973	2.8458	-0.255554	0.424736
8m-MSC vs 25m-MSC	mmu-miR-193b-3p	7.2284	7.8452	0.118134	0.55982
8m-MSC vs 25m-MSC	mmu-miR-193b-5p	14.5291	18.6132	0.357381	0.00929823
8m-MSC vs 25m-MSC	mmu-miR-1943-5p	1.8071	2.3074	0.352592	0.367699
8m-MSC vs 25m-MSC	mmu-miR-194-5p	3.9756	3.3073	-0.265519	0.36953
8m-MSC vs 25m-MSC	mmu-miR-195-5p	8.0958	12.3062	0.60414	0.000617094
8m-MSC vs 25m-MSC	mmu-miR-1956	1.0843	0.8461	-0.357864	0.544333
8m-MSC vs 25m-MSC	mmu-miR-1964-3p	4.2648	2.692	-0.6638	0.0298537
8m-MSC vs 25m-MSC	mmu-miR-1969	1.3734	0.6922	-0.988491	0.0884482
8m-MSC vs 25m-MSC	mmu-miR-196a-5p	45.9726	27.3813	-0.747583	1.53135e-15
8m-MSC vs 25m-MSC	mmu-miR-196b-3p	1.7348	2.2305	0.362598	0.363422
8m-MSC vs 25m-MSC	mmu-miR-196b-5p	10.7703	6.23	-0.789754	5.40574e-05
8m-MSC vs 25m-MSC	mmu-miR-1981-5p	218.153	219.128	0.00643023	0.864107
8m-MSC vs 25m-MSC	mmu-miR-1983	16.9145	8.5374	-0.986392	9.78098e-10
8m-MSC vs 25m-MSC	mmu-miR-199a-3p	24652.5	26576	0.108391	1.10543e-212
8m-MSC vs 25m-MSC	mmu-miR-199a-5p	496.736	819.364	0.722025	1.6626e-235
8m-MSC vs 25m-MSC	mmu-miR-199b-3p	24650.6	26574.5	0.108422	8.67364e-213
8m-MSC vs 25m-MSC	mmu-miR-199b-5p	1.3734	1.1537	-0.251484	0.623789
8m-MSC vs 25m-MSC	mmu-miR-19b-3p	10.1198	5.9993	-0.754315	0.000169665
8m-MSC vs 25m-MSC	mmu-miR-1a-3p	474.4	709.761	0.58123	1.38739e-139
8m-MSC vs 25m-MSC	mmu-miR-200a-3p	0.7951	1.0768	0.437542	0.455256
8m-MSC vs 25m-MSC	mmu-miR-203-3p	1.2288	1.3844	0.172011	0.723481
8m-MSC vs 25m-MSC	mmu-miR-206-3p	61.7306	62.6848	0.0221298	0.753407
8m-MSC vs 25m-MSC	mmu-miR-20a-5p	5.349	5.9224	0.146913	0.530974
8m-MSC vs 25m-MSC	mmu-miR-210-3p	89.1262	66.2229	-0.428519	1.67105e-11
8m-MSC vs 25m-MSC	mmu-miR-210-5p	1.7348	1.8459	0.089555	0.827128
8m-MSC vs 25m-MSC	mmu-miR-212-5p	6.2887	7.999	0.347058	0.0973971
8m-MSC vs 25m-MSC	mmu-miR-21-3p	8.2404	3.538	-1.21978	4.33453e-07	**
8m-MSC vs 25m-MSC	mmu-miR-214-3p	172.831	143.598	-0.267325	1.77938e-09
8m-MSC vs 25m-MSC	mmu-miR-214-5p	2.1685	2.5382	0.227108	0.532733
8m-MSC vs 25m-MSC	mmu-miR-215-5p	0.506	1.3844	1.45205	0.019203	*
8m-MSC vs 25m-MSC	mmu-miR-21-5p	29066.7	25787.8	-0.172681	0
8m-MSC vs 25m-MSC	mmu-miR-219-1-3p	3.9033	5.4609	0.484444	0.0622552
8m-MSC vs 25m-MSC	mmu-miR-219-5p	1.012	2.3074	1.18906	0.00894668	**
8m-MSC vs 25m-MSC	mmu-miR-221-3p	4786.72	5258.29	0.135558	1.46636e-66
8m-MSC vs 25m-MSC	mmu-miR-221-5p	472.593	452.715	-0.0619945	0.0167626
8m-MSC vs 25m-MSC	mmu-miR-222-3p	6308.08	7597.94	0.268407	0
8m-MSC vs 25m-MSC	mmu-miR-222-5p	4.1202	3.615	-0.188719	0.510952
8m-MSC vs 25m-MSC	mmu-miR-223-3p	402.261	212.205	-0.922669	1.23322e-175
8m-MSC vs 25m-MSC	mmu-miR-223-5p	174.71	159.289	-0.133322	0.00201273
8m-MSC vs 25m-MSC	mmu-miR-22-3p	723.708	524.168	-0.465377	2.96391e-95
8m-MSC vs 25m-MSC	mmu-miR-224-5p	3.8311	4.6917	0.292352	0.280469
8m-MSC vs 25m-MSC	mmu-miR-22-5p	55.731	37.1494	-0.585141	1.53612e-12
8m-MSC vs 25m-MSC	mmu-miR-23a-3p	1188.28	692.379	-0.779238	0
8m-MSC vs 25m-MSC	mmu-miR-23a-5p	5.2767	5.384	0.0290425	0.901932
8m-MSC vs 25m-MSC	mmu-miR-23b-3p	595.042	313.039	-0.926647	1.12532e-260
8m-MSC vs 25m-MSC	mmu-miR-23b-5p	88.8371	119.14	0.423419	1.23972e-14
8m-MSC vs 25m-MSC	mmu-miR-24-1-5p	1.012	1.3844	0.452052	0.381667
8m-MSC vs 25m-MSC	mmu-miR-24-2-5p	10.6258	8.3836	-0.34193	0.060522
8m-MSC vs 25m-MSC	mmu-miR-24-3p	1484.42	981.421	-0.596959	1.5898e-302
8m-MSC vs 25m-MSC	mmu-miR-25-3p	427.56	360.88	-0.244608	3.4679e-18
8m-MSC vs 25m-MSC	mmu-miR-25-5p	26.6005	37.1494	0.481886	1.23042e-06
8m-MSC vs 25m-MSC	mmu-miR-26a-5p	680.265	610.773	-0.15546	1.43919e-12
8m-MSC vs 25m-MSC	mmu-miR-26b-5p	734.912	632.694	-0.216064	4.496e-24
8m-MSC vs 25m-MSC	mmu-miR-27a-3p	2064.14	1531.43	-0.430661	1.45779e-232
8m-MSC vs 25m-MSC	mmu-miR-27a-5p	1.518	0.9999	-0.602316	0.241674
8m-MSC vs 25m-MSC	mmu-miR-27b-3p	2228.3	1670.03	-0.416068	1.66233e-235
8m-MSC vs 25m-MSC	mmu-miR-27b-5p	175.65	142.368	-0.303084	8.24672e-12
8m-MSC vs 25m-MSC	mmu-miR-28-3p	25.7331	28.7658	0.160729	0.132268
8m-MSC vs 25m-MSC	mmu-miR-28-5p	20.4564	20.9206	0.0323719	0.79046
8m-MSC vs 25m-MSC	mmu-miR-296-3p	50.7434	77.4523	0.610088	4.09998e-18
8m-MSC vs 25m-MSC	mmu-miR-296-5p	8.8909	6.1531	-0.531016	0.00991705
8m-MSC vs 25m-MSC	mmu-miR-298-5p	393.08	249.047	-0.658406	9.36262e-97
8m-MSC vs 25m-MSC	mmu-miR-29a-3p	11505.4	10569.4	-0.122421	1.05804e-117
8m-MSC vs 25m-MSC	mmu-miR-29a-5p	5.2767	3.9226	-0.427826	0.104189
8m-MSC vs 25m-MSC	mmu-miR-29b-1-5p	1.8071	0.9999	-0.853821	0.0819476
8m-MSC vs 25m-MSC	mmu-miR-29b-3p	254.657	346.343	0.443649	6.69042e-43
8m-MSC vs 25m-MSC	mmu-miR-29c-3p	133.075	116.525	-0.191605	0.000125985
8m-MSC vs 25m-MSC	mmu-miR-29c-5p	2.9636	2.3843	-0.313785	0.365314
8m-MSC vs 25m-MSC	mmu-miR-301a-3p	2.8914	3.8457	0.411478	0.178605
8m-MSC vs 25m-MSC	mmu-miR-301a-5p	8.0958	11.7678	0.539599	0.00249456
8m-MSC vs 25m-MSC	mmu-miR-3064-5p	2.024	2.1536	0.089541	0.813921
8m-MSC vs 25m-MSC	mmu-miR-3066-5p	1.2288	1.6921	0.461565	0.323524
8m-MSC vs 25m-MSC	mmu-miR-3068-3p	3.1082	2.5382	-0.292274	0.385846
8m-MSC vs 25m-MSC	mmu-miR-3068-5p	10.2643	7.8452	-0.387753	0.0379576
8m-MSC vs 25m-MSC	mmu-miR-3095-3p	11.3486	10.4603	-0.11759	0.488575
8m-MSC vs 25m-MSC	mmu-miR-3096-5p	1.6625	0.6153	-1.43399	0.0116202	*
8m-MSC vs 25m-MSC	mmu-miR-3096b-5p	1.8794	0.8461	-1.15137	0.0231335	*
8m-MSC vs 25m-MSC	mmu-miR-30a-3p	88.1865	107.526	0.28605	4.02653e-07
8m-MSC vs 25m-MSC	mmu-miR-30a-5p	740.984	1079.56	0.542935	5.27086e-187
8m-MSC vs 25m-MSC	mmu-miR-30b-3p	10.9149	10.7679	-0.019562	0.910126
8m-MSC vs 25m-MSC	mmu-miR-30b-5p	26.6005	17.2287	-0.62664	2.09958e-07
8m-MSC vs 25m-MSC	mmu-miR-30c-1-3p	5.7104	8.2298	0.527266	0.0133279
8m-MSC vs 25m-MSC	mmu-miR-30c-2-3p	136.617	156.135	0.192661	2.91919e-05
8m-MSC vs 25m-MSC	mmu-miR-30c-5p	44.2378	35.2266	-0.328614	0.000215917
8m-MSC vs 25m-MSC	mmu-miR-30d-3p	1.2288	1.6152	0.394463	0.40393
8m-MSC vs 25m-MSC	mmu-miR-30d-5p	1395.8	1361.99	-0.0353795	0.0184203
8m-MSC vs 25m-MSC	mmu-miR-30e-3p	11.2763	9.7681	-0.207144	0.230576
8m-MSC vs 25m-MSC	mmu-miR-30e-5p	81.175	107.987	0.411752	8.42822e-13
8m-MSC vs 25m-MSC	mmu-miR-3102-3p	12.7943	12.46	-0.0381971	0.809692
8m-MSC vs 25m-MSC	mmu-miR-3102-5p.2-5p	1.7348	2.5382	0.549036	0.155774
8m-MSC vs 25m-MSC	mmu-miR-3107-5p	1.3734	0.6922	-0.988491	0.0884482
8m-MSC vs 25m-MSC	mmu-miR-31-5p	32.4555	21.6128	-0.586577	6.45837e-08
8m-MSC vs 25m-MSC	mmu-miR-320-3p	2111.05	2751.36	0.382183	7.64327e-249
8m-MSC vs 25m-MSC	mmu-miR-322-3p	171.024	273.352	0.676561	1.91484e-71
8m-MSC vs 25m-MSC	mmu-miR-322-5p	17.4204	17.6133	0.0158875	0.903656
8m-MSC vs 25m-MSC	mmu-miR-323-3p	1.4457	0.9999	-0.531912	0.307677
8m-MSC vs 25m-MSC	mmu-miR-324-3p	1.1565	0.9999	-0.20991	0.707411
8m-MSC vs 25m-MSC	mmu-miR-324-5p	7.5898	13.383	0.818268	3.14468e-06
8m-MSC vs 25m-MSC	mmu-miR-32-5p	1.1565	2.8458	1.29907	0.00182356	**
8m-MSC vs 25m-MSC	mmu-miR-326-3p	3.1082	0.2307	-3.75199	8.64088e-10	**
8m-MSC vs 25m-MSC	mmu-miR-328-3p	5.1322	2.9996	-0.774807	0.00630584
8m-MSC vs 25m-MSC	mmu-miR-328-5p	1.0843	0.7691	-0.495521	0.411611
8m-MSC vs 25m-MSC	mmu-miR-329-3p	1.2288	0.6153	-0.997888	0.105393
8m-MSC vs 25m-MSC	mmu-miR-330-3p	16.553	15.5366	-0.0914219	0.513104
8m-MSC vs 25m-MSC	mmu-miR-331-3p	62.598	11.8447	-2.40187	1.13648e-111	**
8m-MSC vs 25m-MSC	mmu-miR-335-3p	1.0843	0.6922	-0.647503	0.295712
8m-MSC vs 25m-MSC	mmu-miR-335-5p	19.8781	20.6129	0.0523676	0.671441
8m-MSC vs 25m-MSC	mmu-miR-33-5p	25.8777	19.8438	-0.383021	0.00109499
8m-MSC vs 25m-MSC	mmu-miR-338-3p	4.7707	4.3072	-0.147451	0.577618
8m-MSC vs 25m-MSC	mmu-miR-339-3p	3.3973	1.2306	-1.46503	0.000208295	**
8m-MSC vs 25m-MSC	mmu-miR-339-5p	14.6737	5.4609	-1.42602	2.52576e-14	**
8m-MSC vs 25m-MSC	mmu-miR-340-5p	391.273	334.575	-0.225846	1.30816e-14
8m-MSC vs 25m-MSC	mmu-miR-341-3p	4.4093	0.923	-2.25615	1.31981e-08	**
8m-MSC vs 25m-MSC	mmu-miR-342-3p	322.748	238.356	-0.43729	5.78257e-39
8m-MSC vs 25m-MSC	mmu-miR-342-5p	17.2759	15.5366	-0.15309	0.267776
8m-MSC vs 25m-MSC	mmu-miR-345-3p	85.2951	72.9144	-0.226259	0.000315377
8m-MSC vs 25m-MSC	mmu-miR-345-5p	20.6732	11.3063	-0.870635	1.13354e-09
8m-MSC vs 25m-MSC	mmu-miR-3470b	1.012	0.4615	-1.13281	0.105604
8m-MSC vs 25m-MSC	mmu-miR-3473b	6.1441	3.1535	-0.962248	0.000323161
8m-MSC vs 25m-MSC	mmu-miR-3474	2.024	2.1536	0.089541	0.813921
8m-MSC vs 25m-MSC	mmu-miR-34a-3p	3.2528	2.5382	-0.357876	0.282309
8m-MSC vs 25m-MSC	mmu-miR-34a-5p	39.9008	26.5353	-0.588505	1.82625e-09
8m-MSC vs 25m-MSC	mmu-miR-34b-3p	19.2998	14.5367	-0.408886	0.00274466
8m-MSC vs 25m-MSC	mmu-miR-34b-5p	73.9465	121.678	0.718512	3.00968e-36
8m-MSC vs 25m-MSC	mmu-miR-34c-3p	6.9393	4.7687	-0.541194	0.0206075
8m-MSC vs 25m-MSC	mmu-miR-34c-5p	7961.94	8602.28	0.111599	3.4403e-74
8m-MSC vs 25m-MSC	mmu-miR-350-3p	30.9376	19.8438	-0.640673	1.13081e-08
8m-MSC vs 25m-MSC	mmu-miR-351-3p	3.5419	5.4609	0.624615	0.0190004
8m-MSC vs 25m-MSC	mmu-miR-351-5p	4.1925	4.461	0.0895564	0.736525
8m-MSC vs 25m-MSC	mmu-miR-361-3p	2.6022	1.6152	-0.688019	0.0815118
8m-MSC vs 25m-MSC	mmu-miR-361-5p	5.855	5.7685	-0.021473	0.928924
8m-MSC vs 25m-MSC	mmu-miR-362-3p	30.9376	24.151	-0.357278	0.00082072
8m-MSC vs 25m-MSC	mmu-miR-362-5p	7.1561	6.3069	-0.182242	0.400041
8m-MSC vs 25m-MSC	mmu-miR-365-1-5p	2.7468	4.2303	0.623008	0.0396174
8m-MSC vs 25m-MSC	mmu-miR-365-2-5p	11.3486	14.6906	0.372379	0.0163527
8m-MSC vs 25m-MSC	mmu-miR-365-3p	24.1429	19.7669	-0.288512	0.0157564
8m-MSC vs 25m-MSC	mmu-miR-374-5p	17.7096	12.9215	-0.454758	0.00155176
8m-MSC vs 25m-MSC	mmu-miR-376a-3p	1.6625	2.8458	0.77548	0.0413018
8m-MSC vs 25m-MSC	mmu-miR-378-3p	301.352	272.121	-0.1472	7.89381e-06
8m-MSC vs 25m-MSC	mmu-miR-379-5p	8.0958	3.8457	-1.07393	6.07024e-06	**
8m-MSC vs 25m-MSC	mmu-miR-382-3p	34.1903	26.9199	-0.344914	0.000665923
8m-MSC vs 25m-MSC	mmu-miR-382-5p	13.4448	7.6145	-0.820227	3.11455e-06
8m-MSC vs 25m-MSC	mmu-miR-411-5p	10.7703	8.8451	-0.284108	0.112756
8m-MSC vs 25m-MSC	mmu-miR-421-3p	2.1685	2.0767	-0.0624046	0.875953
8m-MSC vs 25m-MSC	mmu-miR-423-3p	18.5047	14.9982	-0.303102	0.0268276
8m-MSC vs 25m-MSC	mmu-miR-423-5p	1338.77	1638.04	0.291056	6.08689e-90
8m-MSC vs 25m-MSC	mmu-miR-425-3p	7.6621	5.384	-0.509061	0.0213228
8m-MSC vs 25m-MSC	mmu-miR-425-5p	10.4089	9.5373	-0.126165	0.477467
8m-MSC vs 25m-MSC	mmu-miR-433-3p	7.0115	5.1532	-0.444255	0.0520413
8m-MSC vs 25m-MSC	mmu-miR-434-3p	4.2648	3.615	-0.238482	0.401473
8m-MSC vs 25m-MSC	mmu-miR-450a-5p	2.7468	2.9227	0.0895499	0.784658
8m-MSC vs 25m-MSC	mmu-miR-450b-3p	2.4577	4.3072	0.809441	0.00902354
8m-MSC vs 25m-MSC	mmu-miR-452-5p	5.4213	7.9221	0.547244	0.0120284
8m-MSC vs 25m-MSC	mmu-miR-455-3p	9.3246	13.0754	0.487741	0.00364219
8m-MSC vs 25m-MSC	mmu-miR-455-5p	6.6501	9.7681	0.554702	0.00474372
8m-MSC vs 25m-MSC	mmu-miR-467a-3p	2.5299	0.923	-1.45468	0.00151723	**
8m-MSC vs 25m-MSC	mmu-miR-467a-5p	5.2767	1.6921	-1.64082	4.64372e-07	**
8m-MSC vs 25m-MSC	mmu-miR-467b-5p	5.2767	1.6921	-1.64082	4.64372e-07	**
8m-MSC vs 25m-MSC	mmu-miR-467c-5p	1.0843	0.9999	-0.116908	0.839984
8m-MSC vs 25m-MSC	mmu-miR-467d-3p	2.5299	0.923	-1.45468	0.00151723	**
8m-MSC vs 25m-MSC	mmu-miR-467d-5p	1.4457	0.4615	-1.64737	0.00950812	**
8m-MSC vs 25m-MSC	mmu-miR-467e-5p	1.8794	1.0768	-0.803522	0.0918946
8m-MSC vs 25m-MSC	mmu-miR-483-5p	2.5299	5.6916	1.16975	4.51425e-05	**
8m-MSC vs 25m-MSC	mmu-miR-484	5.5659	4.7687	-0.223019	0.367737
8m-MSC vs 25m-MSC	mmu-miR-485-3p	1.1565	0.4615	-1.32536	0.0495208	*
8m-MSC vs 25m-MSC	mmu-miR-485-5p	6.7224	4.6917	-0.518866	0.0283291
8m-MSC vs 25m-MSC	mmu-miR-486-3p	1.518	1.3844	-0.132911	0.782449
8m-MSC vs 25m-MSC	mmu-miR-486-5p	1.3734	0.6922	-0.988491	0.0884482
8m-MSC vs 25m-MSC	mmu-miR-495-3p	1.8794	0.3077	-2.61068	6.89739e-05	**
8m-MSC vs 25m-MSC	mmu-miR-497-5p	10.1198	14.306	0.49944	0.00188124
8m-MSC vs 25m-MSC	mmu-miR-500-3p	9.0355	7.0761	-0.35265	0.0749574
8m-MSC vs 25m-MSC	mmu-miR-501-3p	36.0697	25.1508	-0.520183	3.16793e-07
8m-MSC vs 25m-MSC	mmu-miR-501-5p	2.3131	1.5383	-0.588491	0.153617
8m-MSC vs 25m-MSC	mmu-miR-503-3p	0.9397	1.5383	0.711065	0.166519
8m-MSC vs 25m-MSC	mmu-miR-503-5p	90.1382	133.138	0.562711	3.75487e-26
8m-MSC vs 25m-MSC	mmu-miR-505-5p	9.1801	8.922	-0.0411427	0.826749
8m-MSC vs 25m-MSC	mmu-miR-5097	2.6745	1.9228	-0.47606	0.204816
8m-MSC vs 25m-MSC	mmu-miR-5100	0.7951	1.1537	0.53706	0.35172
8m-MSC vs 25m-MSC	mmu-miR-5109	1.5902	1.6921	0.0896066	0.834154
8m-MSC vs 25m-MSC	mmu-miR-5113	1.3011	1.2306	-0.0803699	0.878836
8m-MSC vs 25m-MSC	mmu-miR-511-3p	317.399	203.36	-0.64226	3.42764e-75
8m-MSC vs 25m-MSC	mmu-miR-5114	4.6985	4.3072	-0.12545	0.637422
8m-MSC vs 25m-MSC	mmu-miR-511-5p	3.3251	2.3843	-0.479832	0.153341
8m-MSC vs 25m-MSC	mmu-miR-532-3p	14.6014	12.0755	-0.274024	0.0741181
8m-MSC vs 25m-MSC	mmu-miR-532-5p	41.6356	39.0723	-0.0916714	0.297054
8m-MSC vs 25m-MSC	mmu-miR-541-5p	6.9393	4.9225	-0.495399	0.0326711
8m-MSC vs 25m-MSC	mmu-miR-542-3p	2.8914	5.2301	0.85507	0.00254347
8m-MSC vs 25m-MSC	mmu-miR-543-3p	2.1685	1.0768	-1.00995	0.0278183	*
8m-MSC vs 25m-MSC	mmu-miR-5620-5p	1.2288	0.9999	-0.297394	0.586804
8m-MSC vs 25m-MSC	mmu-miR-574-3p	13.228	11.1525	-0.246228	0.124985
8m-MSC vs 25m-MSC	mmu-miR-574-5p	32.6724	30.6886	-0.0903696	0.362651
8m-MSC vs 25m-MSC	mmu-miR-598-3p	100.547	87.6049	-0.198788	0.000554358
8m-MSC vs 25m-MSC	mmu-miR-615-3p	1.7348	0.6153	-1.49541	0.00778052	**
8m-MSC vs 25m-MSC	mmu-miR-615-5p	3.2528	2.9227	-0.15438	0.632414
8m-MSC vs 25m-MSC	mmu-miR-652-3p	18.1433	13.2292	-0.455711	0.00132866
8m-MSC vs 25m-MSC	mmu-miR-664-3p	2.3131	1.4614	-0.662477	0.112789
8m-MSC vs 25m-MSC	mmu-miR-664-5p	34.6963	25.8431	-0.425003	3.10204e-05
8m-MSC vs 25m-MSC	mmu-miR-669a-3p	1.9517	1.3844	-0.49547	0.263618
8m-MSC vs 25m-MSC	mmu-miR-669c-5p	78.7173	76.2986	-0.0450241	0.477634
8m-MSC vs 25m-MSC	mmu-miR-669o-3p	1.9517	1.3844	-0.49547	0.263618
8m-MSC vs 25m-MSC	mmu-miR-672-5p	0.3614	1.3075	1.85514	0.00689267	**
8m-MSC vs 25m-MSC	mmu-miR-674-3p	23.926	17.9209	-0.416936	0.000681781
8m-MSC vs 25m-MSC	mmu-miR-674-5p	152.013	144.752	-0.0706153	0.123006
8m-MSC vs 25m-MSC	mmu-miR-676-3p	158.519	234.049	0.562157	1.28321e-44
8m-MSC vs 25m-MSC	mmu-miR-676-5p	9.1078	12.6908	0.478608	0.0048731
8m-MSC vs 25m-MSC	mmu-miR-677-5p	1.518	2.0767	0.452121	0.28242
8m-MSC vs 25m-MSC	mmu-miR-700-5p	1.6625	0.923	-0.848952	0.0973862
8m-MSC vs 25m-MSC	mmu-miR-708-3p	1.0843	2.4612	1.1826	0.00714221	**
8m-MSC vs 25m-MSC	mmu-miR-708-5p	13.6617	28.5351	1.0626	2.20507e-17	**
8m-MSC vs 25m-MSC	mmu-miR-720	1.5902	0.7691	-1.04797	0.0536152
8m-MSC vs 25m-MSC	mmu-miR-744-5p	354.336	341.728	-0.0522687	0.0802927
8m-MSC vs 25m-MSC	mmu-miR-760-3p	4.1202	4.2303	0.0380456	0.886567
8m-MSC vs 25m-MSC	mmu-miR-7a-1-3p	1.4457	1.8459	0.352556	0.42092
8m-MSC vs 25m-MSC	mmu-miR-7a-5p	12.216	17.6133	0.527893	0.0002853
8m-MSC vs 25m-MSC	mmu-miR-872-3p	7.1561	5.9224	-0.272992	0.214197
8m-MSC vs 25m-MSC	mmu-miR-872-5p	97.4389	81.5287	-0.25719	1.34112e-05
8m-MSC vs 25m-MSC	mmu-miR-877-5p	8.1681	9.6142	0.235166	0.208962
8m-MSC vs 25m-MSC	mmu-miR-92a-1-5p	1.8071	2.7689	0.615637	0.100252
8m-MSC vs 25m-MSC	mmu-miR-92a-3p	124.907	131.292	0.071927	0.143936
8m-MSC vs 25m-MSC	mmu-miR-92b-3p	3.3973	2.7689	-0.295076	0.359728
8m-MSC vs 25m-MSC	mmu-miR-92b-5p	1.3011	1.3075	0.0070791	0.983061
8m-MSC vs 25m-MSC	mmu-miR-93-5p	104.812	92.0659	-0.187062	0.000886144
8m-MSC vs 25m-MSC	mmu-miR-98-3p	2.0962	1.6152	-0.376064	0.368952
8m-MSC vs 25m-MSC	mmu-miR-98-5p	222.852	208.59	-0.0954099	0.0119784
8m-MSC vs 25m-MSC	mmu-miR-99a-3p	2.6022	2.2305	-0.222365	0.542842
8m-MSC vs 25m-MSC	mmu-miR-99a-5p	507.289	342.805	-0.565419	3.60997e-95
8m-MSC vs 25m-MSC	mmu-miR-99b-3p	16.1916	23.7664	0.553678	1.07285e-05
8m-MSC vs 25m-MSC	mmu-miR-99b-5p	997.158	728.375	-0.453142	2.30583e-124

## Sheet: 2m vs 8m
pairwise	miR-name	2m-MSC	8m-MSC	fold-change(log2 8m-MSC/2m-MSC)	p-value	sig-lable
2m-MSC vs 8m-MSC	mmu-let-7a-1-3p	4.394	2.9636	-0.568184	0.0480924
2m-MSC vs 8m-MSC	mmu-let-7a-5p	139797	132866	-0.0733667	0
2m-MSC vs 8m-MSC	mmu-let-7b-3p	1.5104	2.0962	0.472846	0.247305
2m-MSC vs 8m-MSC	mmu-let-7b-5p	44499	39632.3	-0.167097	0
2m-MSC vs 8m-MSC	mmu-let-7c-2-3p	4.394	2.9636	-0.568184	0.0480924
2m-MSC vs 8m-MSC	mmu-let-7c-5p	149961	160117	0.0945393	0
2m-MSC vs 8m-MSC	mmu-let-7d-3p	68.45	44.9607	-0.606386	8.24328e-17
2m-MSC vs 8m-MSC	mmu-let-7d-5p	15101.3	14920.4	-0.0173832	8.42235e-05
2m-MSC vs 8m-MSC	mmu-let-7e-3p	1.991	1.4457	-0.461725	0.274979
2m-MSC vs 8m-MSC	mmu-let-7e-5p	18519.3	15074.4	-0.296927	0
2m-MSC vs 8m-MSC	mmu-let-7f-5p	224822	222699	-0.0136845	6.38624e-33
2m-MSC vs 8m-MSC	mmu-let-7g-5p	16371.8	16367.4	-0.00038454	0.92766
2m-MSC vs 8m-MSC	mmu-let-7i-3p	1.3731	2.8191	1.0378	0.00760151	**
2m-MSC vs 8m-MSC	mmu-let-7i-5p	15734.2	16151.5	0.0377673	1.31194e-18
2m-MSC vs 8m-MSC	mmu-miR-100-3p	0.5492	1.3011	1.24433	0.0380122	*
2m-MSC vs 8m-MSC	mmu-miR-100-5p	104.357	205.142	0.975094	1.9699e-105
2m-MSC vs 8m-MSC	mmu-miR-101a-3p	3615.56	3163.15	-0.192859	3.39026e-95
2m-MSC vs 8m-MSC	mmu-miR-101b-3p	3380.42	3290.22	-0.0390147	3.18871e-05
2m-MSC vs 8m-MSC	mmu-miR-101c	0.6866	1.1565	0.752224	0.196955
2m-MSC vs 8m-MSC	mmu-miR-103-3p	7562.6	7112.31	-0.0885625	1.53073e-44
2m-MSC vs 8m-MSC	mmu-miR-106b-3p	9.8178	7.879	-0.317387	0.0834682
2m-MSC vs 8m-MSC	mmu-miR-106b-5p	31.3758	33.5398	0.0962218	0.311303
2m-MSC vs 8m-MSC	mmu-miR-107-3p	3701.11	3481.56	-0.0882233	1.70752e-22
2m-MSC vs 8m-MSC	mmu-miR-10a-3p	2.2656	1.9517	-0.215162	0.571351
2m-MSC vs 8m-MSC	mmu-miR-10a-5p	1251.74	1415.61	0.177494	5.77877e-33
2m-MSC vs 8m-MSC	mmu-miR-10b-5p	10.2297	25.0103	1.28976	1.51705e-21	**
2m-MSC vs 8m-MSC	mmu-miR-1198-5p	5.3552	4.6985	-0.18874	0.438801
2m-MSC vs 8m-MSC	mmu-miR-122-5p	3.9134	3.2528	-0.26674	0.356946
2m-MSC vs 8m-MSC	mmu-miR-1247-3p	3.5701	8.9632	1.32805	5.64288e-09	**
2m-MSC vs 8m-MSC	mmu-miR-1247-5p	4.3253	7.5175	0.797453	0.000447508
2m-MSC vs 8m-MSC	mmu-miR-1249-3p	2.6776	2.024	-0.403731	0.261585
2m-MSC vs 8m-MSC	mmu-miR-125a-3p	4.6686	5.0599	0.116119	0.635765
2m-MSC vs 8m-MSC	mmu-miR-125a-5p	545.952	580.079	0.0874744	0.000127121
2m-MSC vs 8m-MSC	mmu-miR-125b-1-3p	10.0924	9.7583	-0.0485676	0.779607
2m-MSC vs 8m-MSC	mmu-miR-125b-2-3p	1.6477	1.9517	0.244278	0.547189
2m-MSC vs 8m-MSC	mmu-miR-125b-5p	1120.05	1605.64	0.519585	8.8954e-271
2m-MSC vs 8m-MSC	mmu-miR-126-5p	0.1373	1.0843	2.98136	0.000904369	**
2m-MSC vs 8m-MSC	mmu-miR-127-3p	22.3132	20.1672	-0.145887	0.21583
2m-MSC vs 8m-MSC	mmu-miR-128-3p	176.171	147.026	-0.260911	1.01121e-09
2m-MSC vs 8m-MSC	mmu-miR-129-2-3p	43.9398	34.1181	-0.364991	2.81691e-05
2m-MSC vs 8m-MSC	mmu-miR-129-5p	0.5492	1.2288	1.16185	0.0563124
2m-MSC vs 8m-MSC	mmu-miR-1306-3p	3.2955	3.7588	0.189775	0.511113
2m-MSC vs 8m-MSC	mmu-miR-1306-5p	2.3343	2.3854	0.0312412	0.926731
2m-MSC vs 8m-MSC	mmu-miR-130a-3p	84.0349	123.172	0.551614	8.69342e-25
2m-MSC vs 8m-MSC	mmu-miR-130b-3p	8.9253	10.9872	0.299851	0.081616
2m-MSC vs 8m-MSC	mmu-miR-132-3p	5.1492	4.337	-0.247651	0.323972
2m-MSC vs 8m-MSC	mmu-miR-132-5p	2.5403	3.6142	0.508677	0.103346
2m-MSC vs 8m-MSC	mmu-miR-134-5p	1.7164	2.0962	0.288391	0.465078
2m-MSC vs 8m-MSC	mmu-miR-139-3p	25.2654	38.8888	0.622192	1.23815e-10
2m-MSC vs 8m-MSC	mmu-miR-139-5p	11.3969	14.24	0.321308	0.0342784
2m-MSC vs 8m-MSC	mmu-miR-140-3p	27964.5	31458.5	0.169851	0
2m-MSC vs 8m-MSC	mmu-miR-140-5p	3.2955	4.0479	0.296676	0.296101
2m-MSC vs 8m-MSC	mmu-miR-142-3p	37.9668	106.113	1.48279	6.06337e-106	**
2m-MSC vs 8m-MSC	mmu-miR-142-5p	585.979	595.62	0.0235442	0.290581
2m-MSC vs 8m-MSC	mmu-miR-143-3p	6480.03	7022.39	0.115963	3.04254e-69
2m-MSC vs 8m-MSC	mmu-miR-143-5p	277.92	455.968	0.714264	6.17708e-137
2m-MSC vs 8m-MSC	mmu-miR-145-3p	27.0505	29.1305	0.106875	0.295517
2m-MSC vs 8m-MSC	mmu-miR-145-5p	410.837	571.622	0.476494	1.13524e-83
2m-MSC vs 8m-MSC	mmu-miR-146a-5p	922.462	924.223	0.00275213	0.877122
2m-MSC vs 8m-MSC	mmu-miR-146b-5p	164.5	135.026	-0.284843	1.3968e-10
2m-MSC vs 8m-MSC	mmu-miR-148a-3p	68.7933	123.967	0.849617	1.84288e-51
2m-MSC vs 8m-MSC	mmu-miR-148b-3p	67.6262	69.6818	0.0431996	0.508308
2m-MSC vs 8m-MSC	mmu-miR-148b-5p	1.5791	1.1565	-0.449337	0.345236
2m-MSC vs 8m-MSC	mmu-miR-149-3p	1.1672	1.6625	0.510303	0.270302
2m-MSC vs 8m-MSC	mmu-miR-151-3p	31.5818	30.7207	-0.0398823	0.682177
2m-MSC vs 8m-MSC	mmu-miR-151-5p	15.0357	21.9743	0.547425	1.63696e-05
2m-MSC vs 8m-MSC	mmu-miR-152-3p	462.879	802.714	0.794252	1.0632e-287
2m-MSC vs 8m-MSC	mmu-miR-155-5p	4.8746	3.4696	-0.490514	0.0683043
2m-MSC vs 8m-MSC	mmu-miR-15a-5p	77.5813	67.0796	-0.209835	0.00100949
2m-MSC vs 8m-MSC	mmu-miR-15b-3p	1.8537	2.8191	0.604827	0.0931202
2m-MSC vs 8m-MSC	mmu-miR-15b-5p	39.6145	45.1775	0.189576	0.0227791
2m-MSC vs 8m-MSC	mmu-miR-16-1-3p	8.9939	9.3246	0.052095	0.769852
2m-MSC vs 8m-MSC	mmu-miR-16-5p	307.167	277.065	-0.1488	2.72243e-06
2m-MSC vs 8m-MSC	mmu-miR-17-3p	14.6237	17.6373	0.270321	0.0455024
2m-MSC vs 8m-MSC	mmu-miR-17-5p	11.1909	12.5774	0.168508	0.283765
2m-MSC vs 8m-MSC	mmu-miR-181a-1-3p	19.7729	22.914	0.212705	0.0699707
2m-MSC vs 8m-MSC	mmu-miR-181a-2-3p	5.2865	3.1082	-0.766234	0.00468499
2m-MSC vs 8m-MSC	mmu-miR-181a-5p	633.008	841.53	0.410791	2.04306e-93
2m-MSC vs 8m-MSC	mmu-miR-181b-1-3p	1.3045	1.012	-0.366288	0.480229
2m-MSC vs 8m-MSC	mmu-miR-181b-5p	238.923	262.897	0.137953	5.50302e-05
2m-MSC vs 8m-MSC	mmu-miR-181c-3p	1.7851	1.3734	-0.378253	0.391452
2m-MSC vs 8m-MSC	mmu-miR-181c-5p	9.6805	6.2164	-0.639002	0.00106758
2m-MSC vs 8m-MSC	mmu-miR-181d-5p	73.3246	47.9243	-0.61354	3.03443e-18
2m-MSC vs 8m-MSC	mmu-miR-182-5p	2.0597	1.7348	-0.247665	0.537227
2m-MSC vs 8m-MSC	mmu-miR-1839-3p	8.582	4.337	-0.984616	7.93443e-06
2m-MSC vs 8m-MSC	mmu-miR-1839-5p	3476.19	3345.38	-0.0553385	2.43278e-09
2m-MSC vs 8m-MSC	mmu-miR-1843-3p	2.5403	5.1322	1.01458	0.00038705	**
2m-MSC vs 8m-MSC	mmu-miR-1843-5p	1.1672	2.8191	1.27218	0.0016861	**
2m-MSC vs 8m-MSC	mmu-miR-1843b-3p	3.3641	3.6142	0.103456	0.720326
2m-MSC vs 8m-MSC	mmu-miR-1843b-5p	1.2358	3.1805	1.36381	0.000426724	**
2m-MSC vs 8m-MSC	mmu-miR-184-3p	1.991	1.2288	-0.696243	0.113996
2m-MSC vs 8m-MSC	mmu-miR-185-3p	0.3433	1.012	1.55967	0.0312176	*
2m-MSC vs 8m-MSC	mmu-miR-185-5p	1582.73	1583.82	0.00099176	0.941789
2m-MSC vs 8m-MSC	mmu-miR-186-3p	15.9282	11.9991	-0.408657	0.00514499
2m-MSC vs 8m-MSC	mmu-miR-186-5p	14.2118	15.2519	0.1019	0.469864
2m-MSC vs 8m-MSC	mmu-miR-18a-5p	0.2746	1.8071	2.71827	3.31587e-05	**
2m-MSC vs 8m-MSC	mmu-miR-191-3p	1.3045	1.2288	-0.0862468	0.864619
2m-MSC vs 8m-MSC	mmu-miR-191-5p	2821.76	2586.32	-0.125694	1.72498e-33
2m-MSC vs 8m-MSC	mmu-miR-192-5p	354.952	300.195	-0.24172	7.65714e-16
2m-MSC vs 8m-MSC	mmu-miR-193-3p	7.4835	15.9025	1.08747	3.29619e-11	**
2m-MSC vs 8m-MSC	mmu-miR-1934-3p	1.5104	0.5783	-1.38504	0.015892	*
2m-MSC vs 8m-MSC	mmu-miR-193-5p	2.6089	3.3973	0.380947	0.226389
2m-MSC vs 8m-MSC	mmu-miR-193b-3p	7.2775	7.2284	-0.00976659	0.963253
2m-MSC vs 8m-MSC	mmu-miR-193b-5p	19.567	14.5291	-0.429477	0.00116031
2m-MSC vs 8m-MSC	mmu-miR-1943-5p	1.4418	1.8071	0.325805	0.447184
2m-MSC vs 8m-MSC	mmu-miR-194-5p	3.2955	3.9756	0.270675	0.342501
2m-MSC vs 8m-MSC	mmu-miR-195-5p	1.7164	8.0958	2.23779	1.43165e-15	**
2m-MSC vs 8m-MSC	mmu-miR-1956	0.7552	1.0843	0.521833	0.366246
2m-MSC vs 8m-MSC	mmu-miR-1964-3p	2.8836	4.2648	0.564607	0.0516632
2m-MSC vs 8m-MSC	mmu-miR-1969	2.1283	1.3734	-0.63195	0.133209
2m-MSC vs 8m-MSC	mmu-miR-196a-5p	35.0832	45.9726	0.389994	5.00676e-06
2m-MSC vs 8m-MSC	mmu-miR-196b-3p	1.3045	1.7348	0.411272	0.355109
2m-MSC vs 8m-MSC	mmu-miR-196b-5p	12.0148	10.7703	-0.157754	0.327852
2m-MSC vs 8m-MSC	mmu-miR-1981-5p	274.006	218.153	-0.328866	2.3465e-21
2m-MSC vs 8m-MSC	mmu-miR-1983	25.6773	16.9145	-0.602233	4.07742e-07
2m-MSC vs 8m-MSC	mmu-miR-199a-3p	18014.5	24652.5	0.452572	0
2m-MSC vs 8m-MSC	mmu-miR-199a-5p	512.174	496.736	-0.0441544	0.0671837
2m-MSC vs 8m-MSC	mmu-miR-199b-3p	18013.1	24650.6	0.452572	0
2m-MSC vs 8m-MSC	mmu-miR-199b-5p	1.3045	1.3734	0.0742549	0.87145
2m-MSC vs 8m-MSC	mmu-miR-19b-3p	8.1014	10.1198	0.320938	0.0747556
2m-MSC vs 8m-MSC	mmu-miR-1a-3p	305.382	474.4	0.635489	3.5366e-116
2m-MSC vs 8m-MSC	mmu-miR-200a-3p	1.2358	0.7951	-0.636237	0.254838
2m-MSC vs 8m-MSC	mmu-miR-203-3p	1.0985	1.2288	0.161715	0.747224
2m-MSC vs 8m-MSC	mmu-miR-206-3p	63.8501	61.7306	-0.0487031	0.476834
2m-MSC vs 8m-MSC	mmu-miR-20a-5p	7.1402	5.349	-0.416695	0.0570998
2m-MSC vs 8m-MSC	mmu-miR-210-3p	84.2409	89.1262	0.0813288	0.162026
2m-MSC vs 8m-MSC	mmu-miR-210-5p	3.0209	1.7348	-0.800209	0.0271682
2m-MSC vs 8m-MSC	mmu-miR-212-5p	4.394	6.2887	0.517227	0.0288499
2m-MSC vs 8m-MSC	mmu-miR-21-3p	2.5403	8.2404	1.69772	2.076e-11	**
2m-MSC vs 8m-MSC	mmu-miR-214-3p	137.861	172.831	0.326146	7.17595e-14
2m-MSC vs 8m-MSC	mmu-miR-214-5p	2.0597	2.1685	0.0742632	0.839989
2m-MSC vs 8m-MSC	mmu-miR-215-5p	1.0298	0.506	-1.02515	0.119803
2m-MSC vs 8m-MSC	mmu-miR-21-5p	32121.4	29066.7	-0.144167	0
2m-MSC vs 8m-MSC	mmu-miR-219-1-3p	5.0119	3.9033	-0.360663	0.164482
2m-MSC vs 8m-MSC	mmu-miR-219-5p	0.5492	1.012	0.881806	0.168313
2m-MSC vs 8m-MSC	mmu-miR-221-3p	5208.45	4786.72	-0.121817	7.45457e-57
2m-MSC vs 8m-MSC	mmu-miR-221-5p	462.536	472.593	0.0310339	0.215252
2m-MSC vs 8m-MSC	mmu-miR-222-3p	7342.48	6308.08	-0.219067	5.91881e-244
2m-MSC vs 8m-MSC	mmu-miR-222-5p	5.8358	4.1202	-0.502216	0.0413126
2m-MSC vs 8m-MSC	mmu-miR-223-3p	452.237	402.261	-0.168949	1.19527e-10
2m-MSC vs 8m-MSC	mmu-miR-223-5p	65.5665	174.71	1.41394	2.33258e-161	**
2m-MSC vs 8m-MSC	mmu-miR-22-3p	911.752	723.708	-0.333234	9.04531e-69
2m-MSC vs 8m-MSC	mmu-miR-224-5p	2.197	3.8311	0.802224	0.0120015
2m-MSC vs 8m-MSC	mmu-miR-22-5p	39.6832	55.731	0.489952	5.42498e-10
2m-MSC vs 8m-MSC	mmu-miR-23a-3p	1205.12	1188.28	-0.0203042	0.194778
2m-MSC vs 8m-MSC	mmu-miR-23a-5p	7.6895	5.2767	-0.543254	0.0117749
2m-MSC vs 8m-MSC	mmu-miR-23b-3p	527.278	595.042	0.174427	2.45944e-14
2m-MSC vs 8m-MSC	mmu-miR-23b-5p	122.139	88.8371	-0.45929	5.30272e-18
2m-MSC vs 8m-MSC	mmu-miR-24-1-5p	1.7851	1.012	-0.818796	0.0855605
2m-MSC vs 8m-MSC	mmu-miR-24-2-5p	11.4656	10.6258	-0.10974	0.502946
2m-MSC vs 8m-MSC	mmu-miR-24-3p	1481.18	1484.42	0.00315246	0.822529
2m-MSC vs 8m-MSC	mmu-miR-25-3p	372.596	427.56	0.198514	2.39619e-13
2m-MSC vs 8m-MSC	mmu-miR-25-5p	35.9071	26.6005	-0.432816	9.18228e-06
2m-MSC vs 8m-MSC	mmu-miR-26a-5p	620.307	680.265	0.133114	3.7203e-10
2m-MSC vs 8m-MSC	mmu-miR-26b-5p	754.598	734.912	-0.0381377	0.0547133
2m-MSC vs 8m-MSC	mmu-miR-27a-3p	1636.62	2064.14	0.334822	6.34029e-155
2m-MSC vs 8m-MSC	mmu-miR-27a-5p	1.7851	1.518	-0.233833	0.587856
2m-MSC vs 8m-MSC	mmu-miR-27b-3p	1797.14	2228.3	0.310241	6.11099e-145
2m-MSC vs 8m-MSC	mmu-miR-27b-5p	191.344	175.65	-0.123466	0.00203453
2m-MSC vs 8m-MSC	mmu-miR-28-3p	25.1281	25.7331	0.0343237	0.748504
2m-MSC vs 8m-MSC	mmu-miR-28-5p	23.0684	20.4564	-0.173366	0.136559
2m-MSC vs 8m-MSC	mmu-miR-296-3p	73.5992	50.7434	-0.53647	1.04471e-14
2m-MSC vs 8m-MSC	mmu-miR-296-5p	8.7193	8.8909	0.0281172	0.876131
2m-MSC vs 8m-MSC	mmu-miR-298-5p	437.888	393.08	-0.155737	4.77436e-09
2m-MSC vs 8m-MSC	mmu-miR-299-5p	2.197	0.7228	-1.60387	0.00110163	**
2m-MSC vs 8m-MSC	mmu-miR-29a-3p	10962	11505.4	0.0697932	1.82585e-42
2m-MSC vs 8m-MSC	mmu-miR-29a-5p	4.8059	5.2767	0.134829	0.575921
2m-MSC vs 8m-MSC	mmu-miR-29b-1-5p	1.7164	1.8071	0.0742905	0.853413
2m-MSC vs 8m-MSC	mmu-miR-29b-3p	261.785	254.657	-0.039831	0.23755
2m-MSC vs 8m-MSC	mmu-miR-29c-3p	138.273	133.075	-0.0552831	0.234845
2m-MSC vs 8m-MSC	mmu-miR-29c-5p	2.9522	2.9636	0.00556028	0.982993
2m-MSC vs 8m-MSC	mmu-miR-301a-3p	3.2955	2.8914	-0.188729	0.545575
2m-MSC vs 8m-MSC	mmu-miR-301a-5p	9.9551	8.0958	-0.298262	0.100305
2m-MSC vs 8m-MSC	mmu-miR-3064-5p	1.7164	2.024	0.237823	0.550006
2m-MSC vs 8m-MSC	mmu-miR-3066-5p	1.5791	1.2288	-0.361852	0.440571
2m-MSC vs 8m-MSC	mmu-miR-3068-3p	2.197	3.1082	0.500544	0.136895
2m-MSC vs 8m-MSC	mmu-miR-3068-5p	11.3969	10.2643	-0.151006	0.361245
2m-MSC vs 8m-MSC	mmu-miR-3095-3p	10.7103	11.3486	0.0835154	0.60795
2m-MSC vs 8m-MSC	mmu-miR-3096-5p	0.4119	1.6625	2.01299	0.000879103	**
2m-MSC vs 8m-MSC	mmu-miR-3096b-5p	0.6179	1.8794	1.60483	0.00239619	**
2m-MSC vs 8m-MSC	mmu-miR-30a-3p	73.5992	88.1865	0.260868	1.52943e-05
2m-MSC vs 8m-MSC	mmu-miR-30a-5p	724.801	740.984	0.0318557	0.111276
2m-MSC vs 8m-MSC	mmu-miR-30b-3p	12.1521	10.9149	-0.154907	0.33365
2m-MSC vs 8m-MSC	mmu-miR-30b-5p	30.5519	26.6005	-0.199809	0.0492391
2m-MSC vs 8m-MSC	mmu-miR-30c-1-3p	6.591	5.7104	-0.206906	0.347165
2m-MSC vs 8m-MSC	mmu-miR-30c-2-3p	136.419	136.617	0.00208503	0.963685
2m-MSC vs 8m-MSC	mmu-miR-30c-5p	42.5667	44.2378	0.0555544	0.498789
2m-MSC vs 8m-MSC	mmu-miR-30d-3p	0.8239	1.2288	0.576709	0.291768
2m-MSC vs 8m-MSC	mmu-miR-30d-5p	1466.42	1395.8	-0.0712049	6.62984e-07
2m-MSC vs 8m-MSC	mmu-miR-30e-3p	9.9551	11.2763	0.179786	0.279855
2m-MSC vs 8m-MSC	mmu-miR-30e-5p	87.811	81.175	-0.113366	0.0546343
2m-MSC vs 8m-MSC	mmu-miR-3102-3p	17.7819	12.7943	-0.474908	0.000681812
2m-MSC vs 8m-MSC	mmu-miR-3102-5p	3.0895	1.7348	-0.832604	0.0207814
2m-MSC vs 8m-MSC	mmu-miR-3107-5p	0.7552	1.3734	0.862821	0.113037
2m-MSC vs 8m-MSC	mmu-miR-31-5p	102.641	32.4555	-1.66107	1.29951e-119	**
2m-MSC vs 8m-MSC	mmu-miR-320-3p	2369.46	2111.05	-0.166592	6.53498e-48
2m-MSC vs 8m-MSC	mmu-miR-322-3p	129.897	171.024	0.39683	3.57127e-19
2m-MSC vs 8m-MSC	mmu-miR-322-5p	16.6148	17.4204	0.0683088	0.602191
2m-MSC vs 8m-MSC	mmu-miR-323-3p	1.2358	1.4457	0.226323	0.630221
2m-MSC vs 8m-MSC	mmu-miR-324-3p	1.5791	1.1565	-0.449337	0.345236
2m-MSC vs 8m-MSC	mmu-miR-324-5p	14.6237	7.5898	-0.946175	1.60294e-08
2m-MSC vs 8m-MSC	mmu-miR-32-5p	1.0985	1.1565	0.0742304	0.881535
2m-MSC vs 8m-MSC	mmu-miR-326-3p	0.8239	3.1082	1.91554	8.84253e-06	**
2m-MSC vs 8m-MSC	mmu-miR-328-3p	4.6686	5.1322	0.136587	0.576449
2m-MSC vs 8m-MSC	mmu-miR-328-5p	1.3045	1.0843	-0.266733	0.601686
2m-MSC vs 8m-MSC	mmu-miR-329-3p	3.2955	1.2288	-1.42325	0.000231977	**
2m-MSC vs 8m-MSC	mmu-miR-330-3p	15.7909	16.553	0.0679993	0.61295
2m-MSC vs 8m-MSC	mmu-miR-331-3p	23.9609	62.598	1.38543	2.90414e-57	**
2m-MSC vs 8m-MSC	mmu-miR-335-3p	0.206	1.0843	2.39605	0.00311772	**
2m-MSC vs 8m-MSC	mmu-miR-335-5p	6.7969	19.8781	1.54823	1.70755e-22	**
2m-MSC vs 8m-MSC	mmu-miR-33-5p	8.5133	25.8777	1.60392	3.01195e-30	**
2m-MSC vs 8m-MSC	mmu-miR-337-5p	1.0298	0.8674	-0.247595	0.668347
2m-MSC vs 8m-MSC	mmu-miR-338-3p	5.1492	4.7707	-0.110147	0.654244
2m-MSC vs 8m-MSC	mmu-miR-339-3p	2.8836	3.3973	0.236518	0.440364
2m-MSC vs 8m-MSC	mmu-miR-339-5p	14.6237	14.6737	0.00492432	0.970979
2m-MSC vs 8m-MSC	mmu-miR-340-5p	337.444	391.273	0.213528	5.58855e-14
2m-MSC vs 8m-MSC	mmu-miR-341-3p	2.403	4.4093	0.875713	0.00365368
2m-MSC vs 8m-MSC	mmu-miR-342-3p	351.862	322.748	-0.124601	2.42381e-05
2m-MSC vs 8m-MSC	mmu-miR-342-5p	19.4983	17.2759	-0.174587	0.168335
2m-MSC vs 8m-MSC	mmu-miR-345-3p	90.1453	85.2951	-0.0797894	0.168106
2m-MSC vs 8m-MSC	mmu-miR-345-5p	22.2445	20.6732	-0.105687	0.367464
2m-MSC vs 8m-MSC	mmu-miR-3470b	0.9612	1.012	0.0743007	0.888782
2m-MSC vs 8m-MSC	mmu-miR-3473b	3.2955	6.1441	0.898704	0.000444771
2m-MSC vs 8m-MSC	mmu-miR-3474	2.6089	2.024	-0.366232	0.311848
2m-MSC vs 8m-MSC	mmu-miR-34a-3p	3.2955	3.2528	-0.0188152	0.953006
2m-MSC vs 8m-MSC	mmu-miR-34a-5p	38.1041	39.9008	0.0664714	0.443045
2m-MSC vs 8m-MSC	mmu-miR-34b-3p	19.361	19.2998	-0.00456757	0.971642
2m-MSC vs 8m-MSC	mmu-miR-34b-5p	67.3515	73.9465	0.134772	0.0365322
2m-MSC vs 8m-MSC	mmu-miR-34c-3p	9.5432	6.9393	-0.459683	0.0158993
2m-MSC vs 8m-MSC	mmu-miR-34c-5p	7792.11	7961.94	0.0311055	3.44558e-07
2m-MSC vs 8m-MSC	mmu-miR-350-3p	28.6982	30.9376	0.108401	0.274353
2m-MSC vs 8m-MSC	mmu-miR-351-3p	2.9522	3.5419	0.262733	0.383906
2m-MSC vs 8m-MSC	mmu-miR-351-5p	2.2656	4.1925	0.887918	0.00414796
2m-MSC vs 8m-MSC	mmu-miR-361-3p	1.3731	2.6022	0.922295	0.0201047
2m-MSC vs 8m-MSC	mmu-miR-361-5p	5.0119	5.855	0.224312	0.335355
2m-MSC vs 8m-MSC	mmu-miR-362-3p	33.3668	30.9376	-0.109052	0.254596
2m-MSC vs 8m-MSC	mmu-miR-362-5p	9.0626	7.1561	-0.340751	0.0754596
2m-MSC vs 8m-MSC	mmu-miR-365-1-5p	5.0805	2.7468	-0.887219	0.00167787
2m-MSC vs 8m-MSC	mmu-miR-365-2-5p	13.7312	11.3486	-0.274943	0.0737643
2m-MSC vs 8m-MSC	mmu-miR-365-3p	27.1878	24.1429	-0.17136	0.109935
2m-MSC vs 8m-MSC	mmu-miR-374-5p	14.8297	17.7096	0.256042	0.0570432
2m-MSC vs 8m-MSC	mmu-miR-376a-3p	2.1283	1.6625	-0.356347	0.374788
2m-MSC vs 8m-MSC	mmu-miR-378-3p	274.83	301.352	0.132911	3.12898e-05
2m-MSC vs 8m-MSC	mmu-miR-378-5p	1.3045	0.1446	-3.17336	0.000192079	**
2m-MSC vs 8m-MSC	mmu-miR-379-5p	9.2686	8.0958	-0.195178	0.291163
2m-MSC vs 8m-MSC	mmu-miR-382-3p	48.7458	34.1903	-0.511691	1.662e-09
2m-MSC vs 8m-MSC	mmu-miR-382-5p	20.3222	13.4448	-0.596008	8.08258e-06
2m-MSC vs 8m-MSC	mmu-miR-411-5p	13.6625	10.7703	-0.343163	0.0278024
2m-MSC vs 8m-MSC	mmu-miR-421-3p	1.4418	2.1685	0.588826	0.151199
2m-MSC vs 8m-MSC	mmu-miR-423-3p	17.4386	18.5047	0.0856075	0.502385
2m-MSC vs 8m-MSC	mmu-miR-423-5p	1687.63	1338.77	-0.334091	2.87649e-126
2m-MSC vs 8m-MSC	mmu-miR-425-3p	7.4148	7.6621	0.0473321	0.809097
2m-MSC vs 8m-MSC	mmu-miR-425-5p	13.7312	10.4089	-0.39964	0.0109731
2m-MSC vs 8m-MSC	mmu-miR-433-3p	8.1014	7.0115	-0.208448	0.29326
2m-MSC vs 8m-MSC	mmu-miR-434-3p	17.9192	4.2648	-2.07096	1.91492e-29	**
2m-MSC vs 8m-MSC	mmu-miR-450a-5p	1.5104	2.7468	0.862821	0.02391
2m-MSC vs 8m-MSC	mmu-miR-450b-3p	2.1283	2.4577	0.207607	0.562724
2m-MSC vs 8m-MSC	mmu-miR-452-5p	2.4716	5.4213	1.13319	6.56025e-05	**
2m-MSC vs 8m-MSC	mmu-miR-455-3p	6.4537	9.3246	0.530915	0.00638055
2m-MSC vs 8m-MSC	mmu-miR-455-5p	4.6686	6.6501	0.510386	0.0263722
2m-MSC vs 8m-MSC	mmu-miR-467a-3p	1.8537	2.5299	0.448673	0.225189
2m-MSC vs 8m-MSC	mmu-miR-467a-5p	1.8537	5.2767	1.50923	8.93503e-07	**
2m-MSC vs 8m-MSC	mmu-miR-467b-5p	1.8537	5.2767	1.50923	8.93503e-07	**
2m-MSC vs 8m-MSC	mmu-miR-467c-5p	0.8239	1.0843	0.396223	0.482011
2m-MSC vs 8m-MSC	mmu-miR-467d-3p	1.8537	2.5299	0.448673	0.225189
2m-MSC vs 8m-MSC	mmu-miR-467d-5p	1.9224	1.4457	-0.41114	0.335685
2m-MSC vs 8m-MSC	mmu-miR-467e-5p	1.3731	1.8794	0.452835	0.292783
2m-MSC vs 8m-MSC	mmu-miR-483-5p	2.7462	2.5299	-0.118356	0.727817
2m-MSC vs 8m-MSC	mmu-miR-484	5.4925	5.5659	0.019152	0.931814
2m-MSC vs 8m-MSC	mmu-miR-485-3p	0.9612	1.1565	0.266857	0.615103
2m-MSC vs 8m-MSC	mmu-miR-485-5p	9.7492	6.7224	-0.536307	0.00501916
2m-MSC vs 8m-MSC	mmu-miR-486-3p	0.9612	1.518	0.659263	0.185939
2m-MSC vs 8m-MSC	mmu-miR-486-5p	0.7552	1.3734	0.862821	0.113037
2m-MSC vs 8m-MSC	mmu-miR-495-3p	1.5791	1.8794	0.25117	0.544119
2m-MSC vs 8m-MSC	mmu-miR-497-5p	1.7851	10.1198	2.5031	1.24274e-21	**
2m-MSC vs 8m-MSC	mmu-miR-500-3p	11.8775	9.0355	-0.394555	0.0194547
2m-MSC vs 8m-MSC	mmu-miR-501-3p	25.54	36.0697	0.498029	4.03328e-07
2m-MSC vs 8m-MSC	mmu-miR-501-5p	1.5104	2.3131	0.614897	0.12322
2m-MSC vs 8m-MSC	mmu-miR-503-5p	67.0769	90.1382	0.426323	3.80554e-12
2m-MSC vs 8m-MSC	mmu-miR-505-5p	12.3581	9.1801	-0.428875	0.0100024
2m-MSC vs 8m-MSC	mmu-miR-5097	2.8836	2.6745	-0.108602	0.743129
2m-MSC vs 8m-MSC	mmu-miR-5100	1.7164	0.7951	-1.11018	0.030056	*
2m-MSC vs 8m-MSC	mmu-miR-5102	1.3731	0.0723	-4.2473	1.82627e-05	**
2m-MSC vs 8m-MSC	mmu-miR-5109	6.591	1.5902	-2.05129	1.34031e-11	**
2m-MSC vs 8m-MSC	mmu-miR-5113	1.8537	1.3011	-0.510676	0.24857
2m-MSC vs 8m-MSC	mmu-miR-511-3p	181.732	317.399	0.804482	1.6319e-117
2m-MSC vs 8m-MSC	mmu-miR-5114	5.6984	4.6985	-0.278357	0.245539
2m-MSC vs 8m-MSC	mmu-miR-511-5p	2.0597	3.3251	0.690964	0.0399817
2m-MSC vs 8m-MSC	mmu-miR-5129	1.0985	0.6506	-0.755692	0.213161
2m-MSC vs 8m-MSC	mmu-miR-532-3p	22.7251	14.6014	-0.63818	5.24168e-07
2m-MSC vs 8m-MSC	mmu-miR-532-5p	29.6594	41.6356	0.489328	8.43491e-08
2m-MSC vs 8m-MSC	mmu-miR-541-5p	5.9044	6.9393	0.233	0.276692
2m-MSC vs 8m-MSC	mmu-miR-542-3p	1.9224	2.8914	0.58886	0.096775
2m-MSC vs 8m-MSC	mmu-miR-543-3p	2.0597	2.1685	0.0742632	0.839989
2m-MSC vs 8m-MSC	mmu-miR-5620-5p	1.7164	1.2288	-0.482136	0.292877
2m-MSC vs 8m-MSC	mmu-miR-574-3p	19.2923	13.228	-0.54443	6.12963e-05
2m-MSC vs 8m-MSC	mmu-miR-574-5p	35.0146	32.6724	-0.0998842	0.284343
2m-MSC vs 8m-MSC	mmu-miR-598-3p	94.3333	100.547	0.0920324	0.0934621
2m-MSC vs 8m-MSC	mmu-miR-615-3p	0.2746	1.7348	2.65937	5.93319e-05	**
2m-MSC vs 8m-MSC	mmu-miR-615-5p	2.2656	3.2528	0.521789	0.114002
2m-MSC vs 8m-MSC	mmu-miR-652-3p	22.9311	18.1433	-0.337869	0.00492788
2m-MSC vs 8m-MSC	mmu-miR-664-3p	3.2955	2.3131	-0.51067	0.121096
2m-MSC vs 8m-MSC	mmu-miR-664-5p	28.7669	34.6963	0.270372	0.00501092
2m-MSC vs 8m-MSC	mmu-miR-669a-3p	0.8925	1.9517	1.12881	0.017874	*
2m-MSC vs 8m-MSC	mmu-miR-669c-5p	72.7067	78.7173	0.114592	0.0656514
2m-MSC vs 8m-MSC	mmu-miR-669o-3p	0.8925	1.9517	1.12881	0.017874	*
2m-MSC vs 8m-MSC	mmu-miR-674-3p	25.3341	23.926	-0.0825014	0.450989
2m-MSC vs 8m-MSC	mmu-miR-674-5p	165.941	152.013	-0.126477	0.00326631
2m-MSC vs 8m-MSC	mmu-miR-676-3p	125.915	158.519	0.332203	3.02021e-13
2m-MSC vs 8m-MSC	mmu-miR-676-5p	7.4835	9.1078	0.283389	0.132964
2m-MSC vs 8m-MSC	mmu-miR-677-5p	0.6179	1.518	1.29673	0.02033	*
2m-MSC vs 8m-MSC	mmu-miR-700-5p	1.1672	1.6625	0.510303	0.270302
2m-MSC vs 8m-MSC	mmu-miR-708-3p	0.1373	1.0843	2.98136	0.000904369	**
2m-MSC vs 8m-MSC	mmu-miR-708-5p	2.8836	13.6617	2.24419	2.29067e-25	**
2m-MSC vs 8m-MSC	mmu-miR-720	1.2358	1.5902	0.363763	0.429737
2m-MSC vs 8m-MSC	mmu-miR-744-5p	409.808	354.336	-0.209828	4.04636e-14
2m-MSC vs 8m-MSC	mmu-miR-760-3p	5.4925	4.1202	-0.414749	0.097099
2m-MSC vs 8m-MSC	mmu-miR-7a-1-3p	1.7164	1.4457	-0.247618	0.57466
2m-MSC vs 8m-MSC	mmu-miR-7a-5p	13.7312	12.216	-0.168686	0.263992
2m-MSC vs 8m-MSC	mmu-miR-872-3p	6.0417	7.1561	0.244219	0.247865
2m-MSC vs 8m-MSC	mmu-miR-872-5p	83.829	97.4389	0.217048	0.000138524
2m-MSC vs 8m-MSC	mmu-miR-877-5p	14.5551	8.1681	-0.833452	4.10498e-07
2m-MSC vs 8m-MSC	mmu-miR-92a-1-5p	2.2656	1.8071	-0.326217	0.399023
2m-MSC vs 8m-MSC	mmu-miR-92a-3p	139.99	124.907	-0.164468	0.000483157
2m-MSC vs 8m-MSC	mmu-miR-92b-3p	3.2268	3.3973	0.0742845	0.80135
2m-MSC vs 8m-MSC	mmu-miR-92b-5p	1.5791	1.3011	-0.279371	0.546353
2m-MSC vs 8m-MSC	mmu-miR-93-5p	106.005	104.812	-0.0163298	0.757449
2m-MSC vs 8m-MSC	mmu-miR-98-3p	2.6776	2.0962	-0.353164	0.322031
2m-MSC vs 8m-MSC	mmu-miR-98-5p	255.194	222.852	-0.195513	2.51861e-08
2m-MSC vs 8m-MSC	mmu-miR-99a-3p	1.6477	2.6022	0.659278	0.0817468
2m-MSC vs 8m-MSC	mmu-miR-99a-5p	283.275	507.289	0.840607	4.40891e-201
2m-MSC vs 8m-MSC	mmu-miR-99b-3p	12.1521	16.1916	0.41404	0.00420439
2m-MSC vs 8m-MSC	mmu-miR-99b-5p	835.955	997.158	0.254396	9.47281e-46
