# Supplementary material for: Identification and Characterization of MicroRNAs by High Through-Put Sequencing in Mesenchymal Stem Cells and Bone Tissue from Mice of Age-Related Osteoporosis
Source: PLoS One. 2013 Aug 21;8(8):e71895. doi: 10.1371/journal.pone.0071895 (PMC3749187; doi:10.1371/journal.pone.0071895)
Supplement: Table S5 — Comparison of known miRNAs expression levels in bone between two samples determined by deep sequencing. *: greater than 2.0-fold changes and P-value<0.05; **: greater than 2.0-fold changes and P-value<0.01. (XLSX) [file pone.0071895.s006.xlsx]

## Sheet: 2m vs 25m
Table S5 Comparison of known miRNA expression levels in bone between two groups determined by deep sequencing.
pairwise	miR-name	2m-bone	25m-bone	fold-change(log2 25m-bone/2m-bone)	p-value	sig-lable
2m-bone vs 25m-bone	mmu-let-7a-1-3p	5.1403	3.2112	-0.67874	0.0195894
2m-bone vs 25m-bone	mmu-let-7a-5p	48252.6	63516.6	0.396525	0
2m-bone vs 25m-bone	mmu-let-7b-3p	10.5476	6.6977	-0.655177	0.00109539
2m-bone vs 25m-bone	mmu-let-7b-5p	30700.6	32349	0.0754544	1.8755e-120
2m-bone vs 25m-bone	mmu-let-7c-2-3p	5.1403	3.2112	-0.67874	0.0195894
2m-bone vs 25m-bone	mmu-let-7c-5p	82633.2	86620.7	0.0679894	4.27174e-260
2m-bone vs 25m-bone	mmu-let-7d-3p	79.9749	42.2045	-0.92215	7.3862e-34
2m-bone vs 25m-bone	mmu-let-7d-5p	5334.95	6057.64	0.183279	2.52734e-128
2m-bone vs 25m-bone	mmu-let-7e-3p	1.6689	0.6422	-1.3778	0.0200838	*
2m-bone vs 25m-bone	mmu-let-7e-5p	2785.17	2937.89	0.0770175	7.10885e-13
2m-bone vs 25m-bone	mmu-let-7f-1-3p	1.936	0.9175	-1.0773	0.0379308	*
2m-bone vs 25m-bone	mmu-let-7f-5p	82011.6	120280	0.552492	0
2m-bone vs 25m-bone	mmu-let-7g-5p	10737.4	11618.5	0.113784	1.57545e-97
2m-bone vs 25m-bone	mmu-let-7i-3p	5.9414	1.7432	-1.76906	6.9324e-08	**
2m-bone vs 25m-bone	mmu-let-7i-5p	9039.44	6236.82	-0.535422	0
2m-bone vs 25m-bone	mmu-miR-100-5p	21.429	25.5062	0.251283	0.0334376
2m-bone vs 25m-bone	mmu-miR-101a-3p	2023.61	1355.32	-0.578299	0
2m-bone vs 25m-bone	mmu-miR-101b-3p	2078.75	1840.85	-0.175341	2.07374e-41
2m-bone vs 25m-bone	mmu-miR-101c	1.6022	0.5505	-1.54124	0.0134833	*
2m-bone vs 25m-bone	mmu-miR-103-2-5p	1.4019	2.1102	0.589996	0.171196
2m-bone vs 25m-bone	mmu-miR-103-3p	4555.7	4799.57	0.0752337	3.14402e-19
2m-bone vs 25m-bone	mmu-miR-106a-5p	2.737	0.734	-1.89874	0.00014983	**
2m-bone vs 25m-bone	mmu-miR-106b-3p	24.166	32.2956	0.418359	0.000109137
2m-bone vs 25m-bone	mmu-miR-106b-5p	72.4314	53.3979	-0.439832	1.88372e-09
2m-bone vs 25m-bone	mmu-miR-107-3p	2463.27	1933.15	-0.349619	1.00606e-176
2m-bone vs 25m-bone	mmu-miR-10a-3p	2.0695	2.202	0.0895322	0.799525
2m-bone vs 25m-bone	mmu-miR-10a-5p	599.545	1166.77	0.960583	0
2m-bone vs 25m-bone	mmu-miR-10b-5p	28.839	51.9299	0.848544	1.9847e-20
2m-bone vs 25m-bone	mmu-miR-1198-5p	8.2111	8.0739	-0.0243098	0.915761
2m-bone vs 25m-bone	mmu-miR-122-5p	6.6089	4.6792	-0.498148	0.044395
2m-bone vs 25m-bone	mmu-miR-1247-5p	0.2003	1.1927	2.574	0.00168938	**
2m-bone vs 25m-bone	mmu-miR-1249-3p	2.47	2.7525	0.156232	0.644277
2m-bone vs 25m-bone	mmu-miR-125a-3p	2.2697	0.4587	-2.30688	0.000104287	**
2m-bone vs 25m-bone	mmu-miR-125a-5p	178.375	132.394	-0.430076	2.42835e-20
2m-bone vs 25m-bone	mmu-miR-125b-2-3p	1.7357	0.367	-2.24167	0.000942933	**
2m-bone vs 25m-bone	mmu-miR-125b-5p	269.632	221.849	-0.281411	2.18397e-14
2m-bone vs 25m-bone	mmu-miR-126-3p	16.0217	9.8171	-0.706658	1.62975e-05
2m-bone vs 25m-bone	mmu-miR-126-5p	31.4426	27.7999	-0.177641	0.0949329
2m-bone vs 25m-bone	mmu-miR-127-3p	23.5652	4.9544	-2.24988	1.21639e-36	**
2m-bone vs 25m-bone	mmu-miR-128-3p	321.902	231.85	-0.473433	6.70167e-42
2m-bone vs 25m-bone	mmu-miR-129-1-3p	2.1362	4.4957	1.0735	0.000893326	**
2m-bone vs 25m-bone	mmu-miR-129-2-3p	1.2016	0.734	-0.711105	0.261539
2m-bone vs 25m-bone	mmu-miR-1306-3p	4.0054	5.3214	0.40986	0.120939
2m-bone vs 25m-bone	mmu-miR-1306-5p	3.9387	3.67	-0.101939	0.747194
2m-bone vs 25m-bone	mmu-miR-130a-3p	39.2531	18.625	-1.07557	5.85741e-22	**
2m-bone vs 25m-bone	mmu-miR-130b-3p	30.9085	28.0752	-0.138707	0.193484
2m-bone vs 25m-bone	mmu-miR-130b-5p	0.5341	1.0092	0.91803	0.165239
2m-bone vs 25m-bone	mmu-miR-132-3p	4.2724	2.936	-0.541195	0.083334
2m-bone vs 25m-bone	mmu-miR-132-5p	0.267	1.0092	1.9183	0.016066	*
2m-bone vs 25m-bone	mmu-miR-133a-3p	187.854	748.213	1.99384	0	**
2m-bone vs 25m-bone	mmu-miR-133a-5p	0.8011	5.9637	2.89615	2.30677e-14	**
2m-bone vs 25m-bone	mmu-miR-133b-3p	61.4165	200.93	1.71	5.72297e-223	**
2m-bone vs 25m-bone	mmu-miR-134-5p	2.47	0.0917	-4.75145	3.22626e-08	**
2m-bone vs 25m-bone	mmu-miR-136-3p	1.8692	0.01	-7.54628	2.60101e-07	**
2m-bone vs 25m-bone	mmu-miR-139-3p	104.475	220.84	1.07985	4.19941e-121	**
2m-bone vs 25m-bone	mmu-miR-139-5p	200.071	210.105	0.0706012	0.0777499
2m-bone vs 25m-bone	mmu-miR-140-3p	52461.9	25294.3	-1.05246	0	**
2m-bone vs 25m-bone	mmu-miR-140-5p	51.3362	8.6244	-2.57348	9.15454e-91	**
2m-bone vs 25m-bone	mmu-miR-142-3p	87.5185	120.925	0.466455	1.29024e-16
2m-bone vs 25m-bone	mmu-miR-142-5p	843.074	863.909	0.0352186	0.0729377
2m-bone vs 25m-bone	mmu-miR-143-3p	609.692	613.342	0.0086116	0.709548
2m-bone vs 25m-bone	mmu-miR-143-5p	45.595	20.7353	-1.13679	1.91477e-27	**
2m-bone vs 25m-bone	mmu-miR-144-3p	47.7313	9.5419	-2.32259	2.45281e-75	**
2m-bone vs 25m-bone	mmu-miR-144-5p	131.044	39.3603	-1.73524	1.22395e-140	**
2m-bone vs 25m-bone	mmu-miR-145-3p	5.5408	2.936	-0.916242	0.00168658
2m-bone vs 25m-bone	mmu-miR-145-5p	295.734	200.288	-0.562221	4.13145e-52
2m-bone vs 25m-bone	mmu-miR-146a-5p	62.8851	19.0838	-1.72037	1.24149e-67	**
2m-bone vs 25m-bone	mmu-miR-146b-5p	588.263	1171.45	0.993764	0
2m-bone vs 25m-bone	mmu-miR-147-3p	0.4673	1.5597	1.73885	0.00486892	**
2m-bone vs 25m-bone	mmu-miR-148a-3p	248.47	238.18	-0.0610146	0.098312
2m-bone vs 25m-bone	mmu-miR-148a-5p	0.3338	1.101	1.72176	0.0192483	*
2m-bone vs 25m-bone	mmu-miR-148b-3p	62.4846	48.0765	-0.378169	1.23389e-06
2m-bone vs 25m-bone	mmu-miR-149-3p	6.4754	13.8541	1.09727	2.88365e-09	**
2m-bone vs 25m-bone	mmu-miR-149-5p	4.0722	8.8079	1.11299	1.6702e-06	**
2m-bone vs 25m-bone	mmu-miR-150-3p	3.9387	2.3855	-0.723428	0.0314211
2m-bone vs 25m-bone	mmu-miR-150-5p	45.328	56.2421	0.311248	0.00011081
2m-bone vs 25m-bone	mmu-miR-151-3p	26.369	15.7808	-0.740673	7.89361e-09
2m-bone vs 25m-bone	mmu-miR-151-5p	15.5544	12.4779	-0.317948	0.0407847
2m-bone vs 25m-bone	mmu-miR-152-3p	487.393	196.526	-1.31036	0	**
2m-bone vs 25m-bone	mmu-miR-154-5p	2.1362	0.8257	-1.37136	0.0082338	**
2m-bone vs 25m-bone	mmu-miR-155-5p	4.406	5.3214	0.272336	0.289106
2m-bone vs 25m-bone	mmu-miR-15a-3p	4.2724	1.9267	-1.14891	0.000946888	**
2m-bone vs 25m-bone	mmu-miR-15a-5p	312.223	115.145	-1.43912	1.05222e-254	**
2m-bone vs 25m-bone	mmu-miR-15b-3p	10.2138	15.9643	0.64433	5.41782e-05
2m-bone vs 25m-bone	mmu-miR-15b-5p	823.782	598.479	-0.460962	1.59676e-99
2m-bone vs 25m-bone	mmu-miR-16-1-3p	9.4127	11.6521	0.307909	0.08032
2m-bone vs 25m-bone	mmu-miR-16-2-3p	1.8692	3.9452	1.07768	0.00179645	**
2m-bone vs 25m-bone	mmu-miR-16-5p	2947.92	1072.18	-1.45915	0	**
2m-bone vs 25m-bone	mmu-miR-17-3p	32.978	29.9102	-0.140866	0.172499
2m-bone vs 25m-bone	mmu-miR-17-5p	79.7746	66.0593	-0.272168	5.78984e-05
2m-bone vs 25m-bone	mmu-miR-181a-1-3p	34.4466	13.2119	-1.38252	5.24834e-28	**
2m-bone vs 25m-bone	mmu-miR-181a-2-3p	5.2738	7.3399	0.476918	0.036681
2m-bone vs 25m-bone	mmu-miR-181a-5p	2750.12	827.76	-1.73221	0	**
2m-bone vs 25m-bone	mmu-miR-181b-1-3p	1.936	1.101	-0.814264	0.10071
2m-bone vs 25m-bone	mmu-miR-181b-5p	1185.54	435.074	-1.44621	0	**
2m-bone vs 25m-bone	mmu-miR-181c-3p	8.8119	3.3947	-1.37617	3.77888e-08	**
2m-bone vs 25m-bone	mmu-miR-181c-5p	61.9505	33.4884	-0.887454	4.84592e-25
2m-bone vs 25m-bone	mmu-miR-181d-5p	274.839	240.933	-0.189954	1.20391e-07
2m-bone vs 25m-bone	mmu-miR-182-5p	0.3338	1.3762	2.04363	0.00324697	**
2m-bone vs 25m-bone	mmu-miR-1839-3p	38.3185	17.7076	-1.11367	1.29441e-22	**
2m-bone vs 25m-bone	mmu-miR-1839-5p	1227.33	1497.71	0.287238	4.10149e-76
2m-bone vs 25m-bone	mmu-miR-1843-3p	2.3365	3.2112	0.458763	0.179705
2m-bone vs 25m-bone	mmu-miR-1843-5p	1.1349	0.734	-0.628713	0.330858
2m-bone vs 25m-bone	mmu-miR-1843b-3p	2.8038	1.3762	-1.02669	0.0152418	*
2m-bone vs 25m-bone	mmu-miR-1843b-5p	0.8678	1.1927	0.458797	0.405334
2m-bone vs 25m-bone	mmu-miR-184-3p	4.0054	12.0191	1.58531	1.7133e-13	**
2m-bone vs 25m-bone	mmu-miR-185-5p	627.583	916.572	0.546443	8.16436e-153
2m-bone vs 25m-bone	mmu-miR-186-3p	3.6716	3.9452	0.10369	0.710085
2m-bone vs 25m-bone	mmu-miR-186-5p	12.35	7.5234	-0.715054	0.000134234
2m-bone vs 25m-bone	mmu-miR-18a-3p	2.8038	3.4865	0.314396	0.323581
2m-bone vs 25m-bone	mmu-miR-18a-5p	11.3487	4.7709	-1.25019	6.23601e-09	**
2m-bone vs 25m-bone	mmu-miR-191-3p	2.0695	1.468	-0.49543	0.276572
2m-bone vs 25m-bone	mmu-miR-191-5p	3157.87	3401.5	0.107218	1.04351e-26
2m-bone vs 25m-bone	mmu-miR-192-5p	267.629	227.537	-0.23413	1.69713e-10
2m-bone vs 25m-bone	mmu-miR-1929-5p	0.2003	1.0092	2.33298	0.00652054	**
2m-bone vs 25m-bone	mmu-miR-193-3p	21.429	17.7993	-0.267744	0.0410303
2m-bone vs 25m-bone	mmu-miR-1934-3p	0.8011	3.303	2.04372	4.27592e-06	**
2m-bone vs 25m-bone	mmu-miR-193b-3p	14.9536	7.7069	-0.95627	7.19754e-08
2m-bone vs 25m-bone	mmu-miR-193b-5p	3.2043	5.3214	0.731797	0.00898557
2m-bone vs 25m-bone	mmu-miR-1940	1.5354	3.303	1.10516	0.00355242	**
2m-bone vs 25m-bone	mmu-miR-1941-5p	0.4005	1.0092	1.33334	0.0627443
2m-bone vs 25m-bone	mmu-miR-1943-5p	1.1349	1.101	-0.0437507	0.968173
2m-bone vs 25m-bone	mmu-miR-194-5p	3.0041	3.8535	0.359237	0.241068
2m-bone vs 25m-bone	mmu-miR-1947-5p	1.1349	0.5505	-1.04375	0.130337
2m-bone vs 25m-bone	mmu-miR-1948-3p	0.267	1.2845	2.2663	0.0024445	**
2m-bone vs 25m-bone	mmu-miR-1949	0.8678	1.2845	0.565772	0.300278
2m-bone vs 25m-bone	mmu-miR-195-5p	269.632	71.5642	-1.91368	0	**
2m-bone vs 25m-bone	mmu-miR-1958	1.5354	1.2845	-0.257408	0.62647
2m-bone vs 25m-bone	mmu-miR-1964-3p	2.5368	2.3855	-0.0887181	0.831045
2m-bone vs 25m-bone	mmu-miR-1965	2.2697	2.1102	-0.105122	0.810572
2m-bone vs 25m-bone	mmu-miR-196a-5p	37.7177	12.9366	-1.54378	1.30488e-35	**
2m-bone vs 25m-bone	mmu-miR-196b-3p	1.2684	1.2845	0.0181971	0.942826
2m-bone vs 25m-bone	mmu-miR-196b-5p	29.6401	14.9551	-0.986913	6.19748e-15
2m-bone vs 25m-bone	mmu-miR-1981-5p	89.1206	140.927	0.661112	1.48063e-34
2m-bone vs 25m-bone	mmu-miR-1983	2.3365	5.4132	1.21213	5.79682e-05	**
2m-bone vs 25m-bone	mmu-miR-199a-3p	8781.75	3632.43	-1.27357	0	**
2m-bone vs 25m-bone	mmu-miR-199a-5p	239.925	66.6098	-1.84878	9.40479e-279	**
2m-bone vs 25m-bone	mmu-miR-199b-3p	8781.62	3632.07	-1.2737	0	**
2m-bone vs 25m-bone	mmu-miR-199b-5p	22.5639	8.9914	-1.3274	7.81379e-18	**
2m-bone vs 25m-bone	mmu-miR-19a-3p	0.6676	2.0185	1.59623	0.00252845	**
2m-bone vs 25m-bone	mmu-miR-19b-3p	78.5063	90.3728	0.20308	0.00113536
2m-bone vs 25m-bone	mmu-miR-1a-1-5p	0.5341	3.8535	2.85099	1.30948e-09	**
2m-bone vs 25m-bone	mmu-miR-1a-2-5p	0.2003	2.8442	3.82779	2.60637e-09	**
2m-bone vs 25m-bone	mmu-miR-1a-3p	11910.7	78140.1	2.71381	0	**
2m-bone vs 25m-bone	mmu-miR-200a-3p	1.0014	1.1927	0.252213	0.623901
2m-bone vs 25m-bone	mmu-miR-200b-3p	0.4005	1.2845	1.68133	0.0127452	*
2m-bone vs 25m-bone	mmu-miR-200c-3p	2.3365	1.835	-0.348569	0.405178
2m-bone vs 25m-bone	mmu-miR-203-3p	10.1471	6.8812	-0.560335	0.00536816
2m-bone vs 25m-bone	mmu-miR-204-5p	19.5598	13.3036	-0.556075	0.00011649
2m-bone vs 25m-bone	mmu-miR-206-3p	590.132	6301.51	3.41659	0	**
2m-bone vs 25m-bone	mmu-miR-20a-5p	48.7326	29.5432	-0.722061	1.55243e-14
2m-bone vs 25m-bone	mmu-miR-20b-5p	5.9414	1.0092	-2.55759	1.19806e-11	**
2m-bone vs 25m-bone	mmu-miR-210-3p	46.7299	7.3399	-2.67051	4.16538e-86	**
2m-bone vs 25m-bone	mmu-miR-210-5p	0.8011	1.835	1.19573	0.0207395	*
2m-bone vs 25m-bone	mmu-miR-212-3p	1.4019	0.4587	-1.61176	0.0176338	*
2m-bone vs 25m-bone	mmu-miR-212-5p	1.3351	1.2845	-0.0557409	0.941685
2m-bone vs 25m-bone	mmu-miR-21-3p	1.6689	1.1927	-0.484666	0.343316
2m-bone vs 25m-bone	mmu-miR-214-3p	85.3822	24.2217	-1.81764	3.47943e-98	**
2m-bone vs 25m-bone	mmu-miR-214-5p	2.3365	1.1927	-0.970118	0.0353629
2m-bone vs 25m-bone	mmu-miR-215-5p	1.6689	0.6422	-1.3778	0.0200838	*
2m-bone vs 25m-bone	mmu-miR-21-5p	2075.01	2283.82	0.138329	2.27371e-29
2m-bone vs 25m-bone	mmu-miR-218-5p	1.8692	1.101	-0.763606	0.12766
2m-bone vs 25m-bone	mmu-miR-219-1-3p	9.4127	11.5604	0.296511	0.0927491
2m-bone vs 25m-bone	mmu-miR-219-5p	3.3379	1.3762	-1.27825	0.00155941	**
2m-bone vs 25m-bone	mmu-miR-221-3p	440.53	992.724	1.17215	0	**
2m-bone vs 25m-bone	mmu-miR-221-5p	53.2053	102.025	0.939279	1.65918e-45
2m-bone vs 25m-bone	mmu-miR-222-3p	409.755	1300.18	1.66587	0	**
2m-bone vs 25m-bone	mmu-miR-222-5p	0.5341	1.101	1.04363	0.107998
2m-bone vs 25m-bone	mmu-miR-223-3p	2820.08	6519.23	1.20896	0	**
2m-bone vs 25m-bone	mmu-miR-223-5p	59.7475	1946.46	5.02583	0	**
2m-bone vs 25m-bone	mmu-miR-22-3p	1021.98	363.877	-1.48985	0	**
2m-bone vs 25m-bone	mmu-miR-22-5p	22.4971	10.0006	-1.16965	6.86736e-15	**
2m-bone vs 25m-bone	mmu-miR-23a-3p	1565.79	1102.46	-0.506166	7.27909e-222
2m-bone vs 25m-bone	mmu-miR-23a-5p	2.9373	7.8904	1.42561	3.56636e-08	**
2m-bone vs 25m-bone	mmu-miR-23b-3p	414.895	344.609	-0.267784	1.5505e-19
2m-bone vs 25m-bone	mmu-miR-23b-5p	11.6157	18.4415	0.66688	7.71321e-06
2m-bone vs 25m-bone	mmu-miR-24-1-5p	1.2016	0.5505	-1.12614	0.0966687
2m-bone vs 25m-bone	mmu-miR-24-2-5p	6.6757	4.3122	-0.630495	0.012418
2m-bone vs 25m-bone	mmu-miR-24-3p	499.276	323.782	-0.624813	2.65992e-104
2m-bone vs 25m-bone	mmu-miR-25-3p	1744.43	1360.82	-0.358276	1.56158e-131
2m-bone vs 25m-bone	mmu-miR-25-5p	80.2419	154.047	0.940939	5.50171e-68
2m-bone vs 25m-bone	mmu-miR-26a-1-3p	0.4005	1.1927	1.57436	0.0220696	*
2m-bone vs 25m-bone	mmu-miR-26a-5p	1298.76	734.084	-0.823116	0
2m-bone vs 25m-bone	mmu-miR-26b-5p	938.337	960.887	0.0342615	0.0657715
2m-bone vs 25m-bone	mmu-miR-27a-3p	609.759	294.698	-1.049	7.18468e-304	**
2m-bone vs 25m-bone	mmu-miR-27b-3p	569.037	309.745	-0.877443	8.85167e-212
2m-bone vs 25m-bone	mmu-miR-27b-5p	23.2982	21.928	-0.0874443	0.475416
2m-bone vs 25m-bone	mmu-miR-28-3p	5.207	3.9452	-0.400354	0.146558
2m-bone vs 25m-bone	mmu-miR-28-5p	5.3406	2.7525	-0.956259	0.00140532
2m-bone vs 25m-bone	mmu-miR-296-3p	26.9698	2.8442	-3.24525	9.47654e-61	**
2m-bone vs 25m-bone	mmu-miR-296-5p	11.549	0.367	-4.97584	1.27053e-35	**
2m-bone vs 25m-bone	mmu-miR-297a-3p	5.207	3.1195	-0.739138	0.0113395
2m-bone vs 25m-bone	mmu-miR-297b-3p	5.207	3.1195	-0.739138	0.0113395
2m-bone vs 25m-bone	mmu-miR-297c-3p	5.207	3.1195	-0.739138	0.0113395
2m-bone vs 25m-bone	mmu-miR-298-5p	53.4056	8.5327	-2.64592	3.26982e-97	**
2m-bone vs 25m-bone	mmu-miR-299-3p	1.6022	0.367	-2.1262	0.00215919	**
2m-bone vs 25m-bone	mmu-miR-299-5p	5.0068	1.835	-1.44811	1.83418e-05	**
2m-bone vs 25m-bone	mmu-miR-29a-3p	4556.03	5582.84	0.29322	2.46788e-289
2m-bone vs 25m-bone	mmu-miR-29a-5p	2.203	3.0277	0.458753	0.192371
2m-bone vs 25m-bone	mmu-miR-29b-1-5p	1.0681	1.468	0.458805	0.358405
2m-bone vs 25m-bone	mmu-miR-29b-3p	68.4927	85.9688	0.327863	5.20647e-07
2m-bone vs 25m-bone	mmu-miR-29c-3p	108.213	171.571	0.664927	4.17449e-42
2m-bone vs 25m-bone	mmu-miR-29c-5p	1.0014	2.569	1.35919	0.0024827	**
2m-bone vs 25m-bone	mmu-miR-301a-3p	1.8692	3.303	0.821356	0.0227961
2m-bone vs 25m-bone	mmu-miR-301a-5p	3.2711	4.9544	0.598934	0.0346282
2m-bone vs 25m-bone	mmu-miR-3064-5p	1.5354	1.3762	-0.157924	0.770568
2m-bone vs 25m-bone	mmu-miR-3066-5p	0.6676	1.9267	1.52908	0.00425313	**
2m-bone vs 25m-bone	mmu-miR-3068-5p	2.8706	1.2845	-1.16015	0.00670658	**
2m-bone vs 25m-bone	mmu-miR-3095-3p	2.8038	3.9452	0.492715	0.113277
2m-bone vs 25m-bone	mmu-miR-3096-5p	0.4005	2.3855	2.57442	7.11019e-06	**
2m-bone vs 25m-bone	mmu-miR-3096b-5p	0.4673	3.4865	2.89936	6.00885e-09	**
2m-bone vs 25m-bone	mmu-miR-30a-3p	70.8292	78.0784	0.140579	0.0342146
2m-bone vs 25m-bone	mmu-miR-30a-5p	253.476	163.956	-0.628547	2.08194e-54
2m-bone vs 25m-bone	mmu-miR-30b-3p	8.7452	12.0191	0.458766	0.0100074
2m-bone vs 25m-bone	mmu-miR-30b-5p	66.8238	62.1141	-0.105441	0.142556
2m-bone vs 25m-bone	mmu-miR-30c-1-3p	7.7438	7.6152	-0.0241598	0.919416
2m-bone vs 25m-bone	mmu-miR-30c-2-3p	74.7679	68.0778	-0.135235	0.0476264
2m-bone vs 25m-bone	mmu-miR-30c-5p	105.476	109.181	0.0498096	0.366737
2m-bone vs 25m-bone	mmu-miR-30d-5p	759.094	607.654	-0.32103	8.84299e-48
2m-bone vs 25m-bone	mmu-miR-30e-3p	17.6906	19.359	0.130021	0.325359
2m-bone vs 25m-bone	mmu-miR-30e-5p	79.9082	43.7643	-0.868589	9.16867e-31
2m-bone vs 25m-bone	mmu-miR-3102-3p	8.0108	4.404	-0.863132	0.000312769
2m-bone vs 25m-bone	mmu-miR-3107-3p	5.1403	1.835	-1.48607	9.60424e-06	**
2m-bone vs 25m-bone	mmu-miR-3107-5p	755.623	121.934	-2.63156	0	**
2m-bone vs 25m-bone	mmu-miR-31-5p	8.2779	5.2297	-0.662537	0.00355337
2m-bone vs 25m-bone	mmu-miR-320-3p	2241.03	2103.9	-0.0911004	1.53947e-13
2m-bone vs 25m-bone	mmu-miR-322-3p	194.663	93.7675	-1.05382	4.54738e-99	**
2m-bone vs 25m-bone	mmu-miR-322-5p	64.9546	26.1485	-1.3127	1.24523e-47	**
2m-bone vs 25m-bone	mmu-miR-324-3p	4.3392	2.4772	-0.808719	0.0127169
2m-bone vs 25m-bone	mmu-miR-324-5p	9.613	7.4317	-0.371294	0.0637673
2m-bone vs 25m-bone	mmu-miR-32-5p	0.6676	1.1927	0.837175	0.162524
2m-bone vs 25m-bone	mmu-miR-326-3p	2.2697	2.202	-0.0436872	0.93236
2m-bone vs 25m-bone	mmu-miR-328-3p	7.9441	6.6059	-0.266129	0.2207
2m-bone vs 25m-bone	mmu-miR-328-5p	0.5341	1.0092	0.91803	0.165239
2m-bone vs 25m-bone	mmu-miR-329-3p	5.6743	0.9175	-2.62866	1.78115e-11	**
2m-bone vs 25m-bone	mmu-miR-330-3p	7.6103	12.0191	0.659304	0.000348451
2m-bone vs 25m-bone	mmu-miR-331-3p	32.7109	8.8079	-1.8929	1.04156e-40	**
2m-bone vs 25m-bone	mmu-miR-335-5p	3.4046	1.0092	-1.75427	5.64374e-05	**
2m-bone vs 25m-bone	mmu-miR-33-5p	30.2409	26.5155	-0.189665	0.0809971
2m-bone vs 25m-bone	mmu-miR-337-5p	1.8024	0.367	-2.29607	0.000619254	**
2m-bone vs 25m-bone	mmu-miR-338-3p	5.5408	6.3307	0.192271	0.406508
2m-bone vs 25m-bone	mmu-miR-339-3p	3.0708	1.468	-1.06476	0.00875812	**
2m-bone vs 25m-bone	mmu-miR-339-5p	15.6879	21.7445	0.470998	0.000393051
2m-bone vs 25m-bone	mmu-miR-340-5p	316.361	673.071	1.08918	0	**
2m-bone vs 25m-bone	mmu-miR-341-3p	4.7397	0.734	-2.69094	5.39494e-10	**
2m-bone vs 25m-bone	mmu-miR-342-3p	239.858	165.24	-0.537618	1.97058e-39
2m-bone vs 25m-bone	mmu-miR-342-5p	10.5476	8.4409	-0.321446	0.0898026
2m-bone vs 25m-bone	mmu-miR-345-3p	37.0501	25.6897	-0.528287	3.90716e-07
2m-bone vs 25m-bone	mmu-miR-345-5p	18.8255	12.6614	-0.572251	0.000105089
2m-bone vs 25m-bone	mmu-miR-3470a	7.6771	3.3947	-1.17728	5.4294e-06	**
2m-bone vs 25m-bone	mmu-miR-3470b	9.2125	3.4865	-1.40181	1.165e-08	**
2m-bone vs 25m-bone	mmu-miR-3473	1.1349	0.0917	-3.6295	0.0009132	**
2m-bone vs 25m-bone	mmu-miR-3473b	78.2392	16.8818	-2.21242	1.51576e-115	**
2m-bone vs 25m-bone	mmu-miR-3474	1.4019	2.0185	0.5259	0.226581
2m-bone vs 25m-bone	mmu-miR-34a-5p	3.2043	1.101	-1.54119	0.000367599	**
2m-bone vs 25m-bone	mmu-miR-34c-5p	42.6577	20.1848	-1.07954	7.32985e-24	**
2m-bone vs 25m-bone	mmu-miR-350-3p	39.4534	50.7372	0.362894	2.19376e-05
2m-bone vs 25m-bone	mmu-miR-351-3p	3.2711	4.3122	0.398648	0.172777
2m-bone vs 25m-bone	mmu-miR-351-5p	3.3379	3.9452	0.241158	0.413058
2m-bone vs 25m-bone	mmu-miR-361-5p	15.9549	8.5327	-0.902925	1.12371e-07
2m-bone vs 25m-bone	mmu-miR-362-3p	12.6838	6.0554	-1.06669	5.9519e-08	**
2m-bone vs 25m-bone	mmu-miR-362-5p	5.7411	2.936	-0.967475	0.000819315
2m-bone vs 25m-bone	mmu-miR-363-3p	6.4754	2.0185	-1.68169	5.29243e-08	**
2m-bone vs 25m-bone	mmu-miR-363-5p	17.7574	11.5604	-0.619229	5.32141e-05
2m-bone vs 25m-bone	mmu-miR-365-1-5p	0.8011	1.0092	0.333158	0.560892
2m-bone vs 25m-bone	mmu-miR-365-2-5p	3.8052	6.5142	0.775616	0.00237013
2m-bone vs 25m-bone	mmu-miR-365-3p	28.839	17.5241	-0.718681	4.09198e-09
2m-bone vs 25m-bone	mmu-miR-374-5p	53.2721	56.6091	0.0876538	0.255546
2m-bone vs 25m-bone	mmu-miR-375-3p	0.3338	3.303	3.30672	1.55221e-09	**
2m-bone vs 25m-bone	mmu-miR-376a-3p	2.0695	0.5505	-1.91047	0.00101759	**
2m-bone vs 25m-bone	mmu-miR-376c-3p	1.2016	0.4587	-1.38933	0.050396
2m-bone vs 25m-bone	mmu-miR-378-3p	564.497	483.884	-0.222305	1.0643e-18
2m-bone vs 25m-bone	mmu-miR-378-5p	6.7425	1.9267	-1.80715	5.34132e-09	**
2m-bone vs 25m-bone	mmu-miR-379-5p	5.4073	2.202	-1.29609	4.15032e-05	**
2m-bone vs 25m-bone	mmu-miR-382-3p	24.0325	5.2297	-2.20019	2.20514e-36	**
2m-bone vs 25m-bone	mmu-miR-382-5p	10.6144	3.5782	-1.56872	2.81134e-11	**
2m-bone vs 25m-bone	mmu-miR-410-3p	6.0081	0.0917	-6.03384	1.94207e-20	**
2m-bone vs 25m-bone	mmu-miR-411-5p	16.9563	2.7525	-2.62301	1.24912e-31	**
2m-bone vs 25m-bone	mmu-miR-421-3p	2.8706	1.9267	-0.57522	0.137151
2m-bone vs 25m-bone	mmu-miR-423-3p	25.3677	42.2045	0.734404	1.76595e-13
2m-bone vs 25m-bone	mmu-miR-423-5p	1057.77	2892.94	1.45152	0	**
2m-bone vs 25m-bone	mmu-miR-425-3p	14.019	7.9822	-0.812525	5.46775e-06
2m-bone vs 25m-bone	mmu-miR-425-5p	62.8851	48.3517	-0.379152	1.07458e-06
2m-bone vs 25m-bone	mmu-miR-433-3p	3.8719	0.734	-2.39919	1.53787e-07	**
2m-bone vs 25m-bone	mmu-miR-434-3p	27.5039	7.2482	-1.92394	3.43527e-35	**
2m-bone vs 25m-bone	mmu-miR-450a-5p	5.207	3.8535	-0.434283	0.117226
2m-bone vs 25m-bone	mmu-miR-450b-3p	8.7452	6.4224	-0.445379	0.0363759
2m-bone vs 25m-bone	mmu-miR-451	2630.49	1348.62	-0.963851	0
2m-bone vs 25m-bone	mmu-miR-455-3p	80.1084	23.396	-1.77569	2.07992e-89	**
2m-bone vs 25m-bone	mmu-miR-455-5p	9.4127	2.569	-1.8734	1.40716e-12	**
2m-bone vs 25m-bone	mmu-miR-466a-3p	5.6076	2.4772	-1.17867	0.000105159	**
2m-bone vs 25m-bone	mmu-miR-466b-3p	5.6076	2.4772	-1.17867	0.000105159	**
2m-bone vs 25m-bone	mmu-miR-466c-3p	5.6076	2.4772	-1.17867	0.000105159	**
2m-bone vs 25m-bone	mmu-miR-466d-3p	1.936	0.6422	-1.59198	0.00513715	**
2m-bone vs 25m-bone	mmu-miR-466e-3p	5.6076	2.4772	-1.17867	0.000105159	**
2m-bone vs 25m-bone	mmu-miR-466f-3p	1.6022	1.3762	-0.219364	0.671949
2m-bone vs 25m-bone	mmu-miR-466h-3p	1.936	0.6422	-1.59198	0.00513715	**
2m-bone vs 25m-bone	mmu-miR-466i-5p	5.4741	6.9729	0.349137	0.126766
2m-bone vs 25m-bone	mmu-miR-466p-3p	5.6076	2.4772	-1.17867	0.000105159	**
2m-bone vs 25m-bone	mmu-miR-467a-3p	7.41	5.6884	-0.381451	0.0960756
2m-bone vs 25m-bone	mmu-miR-467a-5p	14.1525	3.4865	-2.02121	5.77858e-20	**
2m-bone vs 25m-bone	mmu-miR-467b-5p	14.1525	3.4865	-2.02121	5.77858e-20	**
2m-bone vs 25m-bone	mmu-miR-467c-3p	1.0014	0.2752	-1.86347	0.0294829	*
2m-bone vs 25m-bone	mmu-miR-467c-5p	3.5381	0.6422	-2.46188	3.72055e-07	**
2m-bone vs 25m-bone	mmu-miR-467d-3p	7.41	5.6884	-0.381451	0.0960756
2m-bone vs 25m-bone	mmu-miR-467d-5p	3.8052	0.8257	-2.20428	7.56802e-07	**
2m-bone vs 25m-bone	mmu-miR-467e-3p	1.7357	0.367	-2.24167	0.000942933	**
2m-bone vs 25m-bone	mmu-miR-467e-5p	4.94	1.101	-2.1657	2.17905e-08	**
2m-bone vs 25m-bone	mmu-miR-483-5p	0.7343	1.0092	0.458771	0.441737
2m-bone vs 25m-bone	mmu-miR-484	17.5571	10.7346	-0.709786	5.85899e-06
2m-bone vs 25m-bone	mmu-miR-485-5p	9.5463	2.3855	-2.00065	9.47302e-14	**
2m-bone vs 25m-bone	mmu-miR-486-3p	54.2735	22.662	-1.25997	9.88781e-38	**
2m-bone vs 25m-bone	mmu-miR-486-5p	756.691	122.393	-2.62818	0	**
2m-bone vs 25m-bone	mmu-miR-497-5p	295.467	60.6461	-2.28451	0	**
2m-bone vs 25m-bone	mmu-miR-499-5p	2.0695	17.0653	3.04371	2.35558e-40	**
2m-bone vs 25m-bone	mmu-miR-500-3p	16.8228	6.1472	-1.45242	2.0353e-15	**
2m-bone vs 25m-bone	mmu-miR-501-3p	5.6076	5.4132	-0.0509018	0.849862
2m-bone vs 25m-bone	mmu-miR-503-5p	162.487	120.375	-0.432789	7.23311e-19
2m-bone vs 25m-bone	mmu-miR-505-5p	4.406	7.9822	0.857317	0.000245777
2m-bone vs 25m-bone	mmu-miR-5097	51.0024	61.0131	0.258554	0.000740146
2m-bone vs 25m-bone	mmu-miR-5100	5.6743	7.6152	0.42444	0.0559284
2m-bone vs 25m-bone	mmu-miR-5102	4.1389	3.0277	-0.451025	0.14983
2m-bone vs 25m-bone	mmu-miR-5105	5.8079	2.7525	-1.07727	0.000237734	**
2m-bone vs 25m-bone	mmu-miR-5109	58.6127	62.4811	0.0922066	0.209558
2m-bone vs 25m-bone	mmu-miR-5110	0.4673	1.2845	1.45879	0.0245265	*
2m-bone vs 25m-bone	mmu-miR-5113	3.0708	2.6607	-0.206809	0.563089
2m-bone vs 25m-bone	mmu-miR-511-3p	28.7055	14.8633	-0.949573	1.04639e-13
2m-bone vs 25m-bone	mmu-miR-5114	7.0762	5.9637	-0.246767	0.283502
2m-bone vs 25m-bone	mmu-miR-5117-3p	0.7343	2.6607	1.85736	0.000111281	**
2m-bone vs 25m-bone	mmu-miR-5117-5p	1.0681	0.8257	-0.371357	0.570367
2m-bone vs 25m-bone	mmu-miR-5121	1.5354	1.101	-0.4798	0.370078
2m-bone vs 25m-bone	mmu-miR-5126	3.4714	1.1927	-1.54129	0.000204574	**
2m-bone vs 25m-bone	mmu-miR-5128	0.8678	3.1195	1.84588	3.0393e-05	**
2m-bone vs 25m-bone	mmu-miR-5129	0.9346	1.0092	0.110791	0.819838
2m-bone vs 25m-bone	mmu-miR-532-3p	10.2806	14.6798	0.513908	0.00159467
2m-bone vs 25m-bone	mmu-miR-532-5p	4.673	17.8911	1.93682	3.34843e-25	**
2m-bone vs 25m-bone	mmu-miR-541-5p	8.1444	3.67	-1.15003	4.22247e-06	**
2m-bone vs 25m-bone	mmu-miR-542-3p	2.47	3.303	0.419266	0.210154
2m-bone vs 25m-bone	mmu-miR-542-5p	2.6035	1.7432	-0.578714	0.155745
2m-bone vs 25m-bone	mmu-miR-574-3p	61.817	19.726	-1.64791	9.77936e-63	**
2m-bone vs 25m-bone	mmu-miR-574-5p	17.0898	19.6343	0.200241	0.132911
2m-bone vs 25m-bone	mmu-miR-598-3p	10.2138	9.5419	-0.0981712	0.601638
2m-bone vs 25m-bone	mmu-miR-652-3p	51.6032	21.0105	-1.29635	1.72837e-37	**
2m-bone vs 25m-bone	mmu-miR-652-5p	0.5341	1.5597	1.54609	0.00960755	**
2m-bone vs 25m-bone	mmu-miR-653-5p	1.0014	0.5505	-0.863204	0.229666
2m-bone vs 25m-bone	mmu-miR-664-3p	2.8038	2.6607	-0.0755776	0.84905
2m-bone vs 25m-bone	mmu-miR-664-5p	12.9509	19.0838	0.559296	0.000102067
2m-bone vs 25m-bone	mmu-miR-669a-3p	11.1484	5.8719	-0.924937	6.27477e-06
2m-bone vs 25m-bone	mmu-miR-669a-5p	5.1403	2.0185	-1.34857	3.84202e-05	**
2m-bone vs 25m-bone	mmu-miR-669b-5p	1.0681	0.0917	-3.54198	0.00150022	**
2m-bone vs 25m-bone	mmu-miR-669c-5p	126.505	79.3629	-0.672653	2.40153e-31
2m-bone vs 25m-bone	mmu-miR-669d-5p	1.6022	0.4587	-1.80443	0.00580527	**
2m-bone vs 25m-bone	mmu-miR-669f-3p	1.2684	0.4587	-1.46739	0.0357836	*
2m-bone vs 25m-bone	mmu-miR-669l-5p	1.0014	0.367	-1.44817	0.0682183
2m-bone vs 25m-bone	mmu-miR-669o-3p	11.1484	5.8719	-0.924937	6.27477e-06
2m-bone vs 25m-bone	mmu-miR-669p-5p	5.1403	2.0185	-1.34857	3.84202e-05	**
2m-bone vs 25m-bone	mmu-miR-672-5p	2.47	4.037	0.708773	0.0267869
2m-bone vs 25m-bone	mmu-miR-674-3p	15.2874	5.8719	-1.38044	3.23928e-13	**
2m-bone vs 25m-bone	mmu-miR-674-5p	88.186	51.7464	-0.769091	9.02174e-28
2m-bone vs 25m-bone	mmu-miR-676-3p	68.2924	55.1412	-0.308594	2.78729e-05
2m-bone vs 25m-bone	mmu-miR-676-5p	3.0708	1.835	-0.742834	0.0530462
2m-bone vs 25m-bone	mmu-miR-690	2.203	0.4587	-2.26385	0.000158595	**
2m-bone vs 25m-bone	mmu-miR-700-3p	1.0014	0.4587	-1.1264	0.133474
2m-bone vs 25m-bone	mmu-miR-700-5p	3.0041	3.1195	0.054382	0.850639
2m-bone vs 25m-bone	mmu-miR-708-5p	12.4168	4.4957	-1.46568	7.00103e-12	**
2m-bone vs 25m-bone	mmu-miR-709	1.0681	0.1835	-2.54119	0.00648985	**
2m-bone vs 25m-bone	mmu-miR-712-5p	0.6008	1.0092	0.748255	0.241562
2m-bone vs 25m-bone	mmu-miR-720	6.4754	1.835	-1.81919	9.2974e-09	**
2m-bone vs 25m-bone	mmu-miR-744-5p	199.136	367.455	0.883811	1.39529e-143
2m-bone vs 25m-bone	mmu-miR-7a-1-3p	4.0054	7.0647	0.818682	0.00091301
2m-bone vs 25m-bone	mmu-miR-7a-5p	19.8936	32.2039	0.694931	8.8663e-10
2m-bone vs 25m-bone	mmu-miR-872-3p	4.8065	2.569	-0.90378	0.00389795
2m-bone vs 25m-bone	mmu-miR-872-5p	34.4466	19.359	-0.831357	3.16015e-13
2m-bone vs 25m-bone	mmu-miR-874-3p	0.8011	1.101	0.45876	0.422949
2m-bone vs 25m-bone	mmu-miR-877-5p	3.7384	6.2389	0.738871	0.00434735
2m-bone vs 25m-bone	mmu-miR-92a-1-5p	5.9414	7.6152	0.358079	0.102515
2m-bone vs 25m-bone	mmu-miR-92a-2-5p	2.9373	1.9267	-0.608359	0.113449
2m-bone vs 25m-bone	mmu-miR-92a-3p	1742.96	1277.51	-0.448201	5.30384e-198
2m-bone vs 25m-bone	mmu-miR-92b-3p	18.2247	14.3128	-0.348589	0.0156261
2m-bone vs 25m-bone	mmu-miR-92b-5p	2.203	2.4772	0.169241	0.635536
2m-bone vs 25m-bone	mmu-miR-93-3p	2.0695	1.5597	-0.408014	0.36494
2m-bone vs 25m-bone	mmu-miR-93-5p	711.697	499.665	-0.510301	2.03633e-103
2m-bone vs 25m-bone	mmu-miR-98-3p	2.8706	3.9452	0.458746	0.137756
2m-bone vs 25m-bone	mmu-miR-98-5p	105.676	148.45	0.490323	8.09548e-22
2m-bone vs 25m-bone	mmu-miR-99a-3p	1.0681	0.0917	-3.54198	0.00150022	**
2m-bone vs 25m-bone	mmu-miR-99a-5p	111.684	55.9669	-0.996783	9.00558e-53
2m-bone vs 25m-bone	mmu-miR-99b-3p	2.8038	3.0277	0.110839	0.725156
2m-bone vs 25m-bone	mmu-miR-99b-5p	175.237	137.348	-0.35147	3.1221e-14

## Sheet: 8m vs 25m
pairwise	miR-name	8m-bone	25m-bone	fold-change(log2 25m-bone/8m-bone)	p-value	sig-lable
8m-bone vs 25m-bone	mmu-let-7a-1-3p	4.8638	3.2112	-0.598971	0.0433199
8m-bone vs 25m-bone	mmu-let-7a-5p	64710.1	63516.6	-0.0268587	5.41026e-32
8m-bone vs 25m-bone	mmu-let-7b-3p	7.4669	6.6977	-0.156844	0.481172
8m-bone vs 25m-bone	mmu-let-7b-5p	27937.9	32349	0.211493	0
8m-bone vs 25m-bone	mmu-let-7c-2-3p	4.8638	3.2112	-0.598971	0.0433199
8m-bone vs 25m-bone	mmu-let-7c-5p	73780.3	86620.7	0.231477	0
8m-bone vs 25m-bone	mmu-let-7d-3p	77.6145	42.2045	-0.878929	3.22019e-30
8m-bone vs 25m-bone	mmu-let-7d-5p	6816.72	6057.64	-0.170323	3.27704e-123
8m-bone vs 25m-bone	mmu-let-7e-3p	1.1646	0.6422	-0.85874	0.19426
8m-bone vs 25m-bone	mmu-let-7e-5p	2562.99	2937.89	0.196953	1.30568e-71
8m-bone vs 25m-bone	mmu-let-7f-5p	106528	120280	0.175154	0
8m-bone vs 25m-bone	mmu-let-7g-5p	13572	11618.5	-0.224204	0
8m-bone vs 25m-bone	mmu-let-7i-3p	0.6165	1.7432	1.49957	0.00786368	**
8m-bone vs 25m-bone	mmu-let-7i-5p	9961.58	6236.82	-0.675564	0
8m-bone vs 25m-bone	mmu-miR-100-5p	21.3731	25.5062	0.255052	0.0320005
8m-bone vs 25m-bone	mmu-miR-101a-3p	2737.61	1355.32	-1.01429	0	**
8m-bone vs 25m-bone	mmu-miR-101b-3p	3185.28	1840.85	-0.791046	0
8m-bone vs 25m-bone	mmu-miR-101c	1.7811	0.5505	-1.69395	0.00533394	**
8m-bone vs 25m-bone	mmu-miR-103-2-5p	2.6716	2.1102	-0.340324	0.383236
8m-bone vs 25m-bone	mmu-miR-103-3p	6513.52	4799.57	-0.440532	0
8m-bone vs 25m-bone	mmu-miR-106a-5p	2.2606	0.734	-1.62285	0.00215557	**
8m-bone vs 25m-bone	mmu-miR-106b-3p	24.2503	32.2956	0.413335	0.000142673
8m-bone vs 25m-bone	mmu-miR-106b-5p	99.1247	53.3979	-0.892462	4.39815e-39
8m-bone vs 25m-bone	mmu-miR-107-3p	3240.36	1933.15	-0.745197	0
8m-bone vs 25m-bone	mmu-miR-10a-3p	3.7677	2.202	-0.77487	0.0262274
8m-bone vs 25m-bone	mmu-miR-10a-5p	1305.27	1166.77	-0.161822	8.4846e-23
8m-bone vs 25m-bone	mmu-miR-10b-5p	25.6203	51.9299	1.01928	5.89495e-27	**
8m-bone vs 25m-bone	mmu-miR-1198-5p	17.1944	8.0739	-1.0906	1.52018e-10	**
8m-bone vs 25m-bone	mmu-miR-122-5p	399.718	4.6792	-6.41658	0	**
8m-bone vs 25m-bone	mmu-miR-1247-5p	0.6165	1.1927	0.952058	0.123639
8m-bone vs 25m-bone	mmu-miR-1249-3p	4.9323	2.7525	-0.841518	0.0061193
8m-bone vs 25m-bone	mmu-miR-125a-3p	1.9181	0.4587	-2.06406	0.000952585	**
8m-bone vs 25m-bone	mmu-miR-125a-5p	182.357	132.394	-0.461926	3.16374e-23
8m-bone vs 25m-bone	mmu-miR-125b-5p	251.956	221.849	-0.183594	1.07451e-06
8m-bone vs 25m-bone	mmu-miR-126-3p	12.6047	9.8171	-0.360593	0.039368
8m-bone vs 25m-bone	mmu-miR-126-5p	38.2935	27.7999	-0.46202	5.56674e-06
8m-bone vs 25m-bone	mmu-miR-127-3p	7.8094	4.9544	-0.656501	0.00520226
8m-bone vs 25m-bone	mmu-miR-128-3p	340.942	231.85	-0.556338	3.82487e-58
8m-bone vs 25m-bone	mmu-miR-129-1-3p	3.4937	4.4957	0.36379	0.204108
8m-bone vs 25m-bone	mmu-miR-129-2-3p	1.9181	0.734	-1.38583	0.0122125	*
8m-bone vs 25m-bone	mmu-miR-1306-3p	6.3023	5.3214	-0.244073	0.319783
8m-bone vs 25m-bone	mmu-miR-1306-5p	5.8913	3.67	-0.682806	0.0122354
8m-bone vs 25m-bone	mmu-miR-130a-3p	31.5116	18.625	-0.758643	1.43608e-10
8m-bone vs 25m-bone	mmu-miR-130b-3p	44.5273	28.0752	-0.665394	1.02602e-11
8m-bone vs 25m-bone	mmu-miR-130b-5p	1.3701	1.0092	-0.441069	0.438764
8m-bone vs 25m-bone	mmu-miR-132-3p	6.5763	2.936	-1.16342	3.38831e-05	**
8m-bone vs 25m-bone	mmu-miR-132-5p	1.0276	1.0092	-0.0260667	0.994709
8m-bone vs 25m-bone	mmu-miR-133a-3p	425.887	748.213	0.81298	1.34684e-248
8m-bone vs 25m-bone	mmu-miR-133a-5p	2.4661	5.9637	1.27398	1.29864e-05	**
8m-bone vs 25m-bone	mmu-miR-133b-3p	123.238	200.93	0.705249	1.39418e-53
8m-bone vs 25m-bone	mmu-miR-139-3p	232.912	220.84	-0.0767847	0.045696
8m-bone vs 25m-bone	mmu-miR-139-5p	274.083	210.105	-0.3835	1.17883e-24
8m-bone vs 25m-bone	mmu-miR-140-3p	30720.1	25294.3	-0.280371	0
8m-bone vs 25m-bone	mmu-miR-140-5p	12.7417	8.6244	-0.563062	0.00178827
8m-bone vs 25m-bone	mmu-miR-142-3p	296.689	120.925	-1.29484	6.73446e-205	**
8m-bone vs 25m-bone	mmu-miR-142-5p	1554	863.909	-0.847039	0
8m-bone vs 25m-bone	mmu-miR-143-3p	422.53	613.342	0.537638	7.95041e-99
8m-bone vs 25m-bone	mmu-miR-143-5p	15.4818	20.7353	0.421516	0.0018998
8m-bone vs 25m-bone	mmu-miR-144-3p	28.018	9.5419	-1.55401	7.13989e-27	**
8m-bone vs 25m-bone	mmu-miR-144-5p	77.409	39.3603	-0.97576	1.48909e-35
8m-bone vs 25m-bone	mmu-miR-145-3p	4.8638	2.936	-0.728232	0.01628
8m-bone vs 25m-bone	mmu-miR-145-5p	288.263	200.288	-0.525309	9.56647e-45
8m-bone vs 25m-bone	mmu-miR-146a-5p	69.7366	19.0838	-1.86957	7.41724e-83	**
8m-bone vs 25m-bone	mmu-miR-146b-5p	1407.27	1171.45	-0.264601	2.68617e-60
8m-bone vs 25m-bone	mmu-miR-147-3p	1.7126	1.5597	-0.13492	0.791649
8m-bone vs 25m-bone	mmu-miR-148a-3p	193.591	238.18	0.299042	2.7729e-14
8m-bone vs 25m-bone	mmu-miR-148a-5p	0.4795	1.101	1.19921	0.0754272
8m-bone vs 25m-bone	mmu-miR-148b-3p	79.2586	48.0765	-0.721236	1.92201e-22
8m-bone vs 25m-bone	mmu-miR-148b-5p	1.0961	0.4587	-1.25676	0.0860929
8m-bone vs 25m-bone	mmu-miR-149-3p	13.3582	13.8541	0.0525874	0.729411
8m-bone vs 25m-bone	mmu-miR-149-5p	3.0142	8.8079	1.54702	7.7034e-10	**
8m-bone vs 25m-bone	mmu-miR-150-3p	5.1378	2.3855	-1.10686	0.000444225	**
8m-bone vs 25m-bone	mmu-miR-150-5p	98.6451	56.2421	-0.810597	2.5927e-33
8m-bone vs 25m-bone	mmu-miR-151-3p	19.6605	15.7808	-0.31713	0.0222353
8m-bone vs 25m-bone	mmu-miR-151-5p	12.8787	12.4779	-0.0456118	0.787372
8m-bone vs 25m-bone	mmu-miR-152-3p	228.665	196.526	-0.218512	3.89653e-08
8m-bone vs 25m-bone	mmu-miR-154-5p	1.2331	0.8257	-0.5786	0.346307
8m-bone vs 25m-bone	mmu-miR-155-5p	13.2897	5.3214	-1.32043	6.43058e-11	**
8m-bone vs 25m-bone	mmu-miR-15a-3p	0.959	1.9267	1.00653	0.0405674	*
8m-bone vs 25m-bone	mmu-miR-15a-5p	215.581	115.145	-0.904776	8.00158e-85
8m-bone vs 25m-bone	mmu-miR-15b-3p	20.4826	15.9643	-0.35955	0.00861292
8m-bone vs 25m-bone	mmu-miR-15b-5p	814.713	598.479	-0.444992	1.79549e-91
8m-bone vs 25m-bone	mmu-miR-16-1-3p	15.7558	11.6521	-0.435293	0.00597248
8m-bone vs 25m-bone	mmu-miR-16-2-3p	5.5488	3.9452	-0.492077	0.0704723
8m-bone vs 25m-bone	mmu-miR-16-5p	1875.9	1072.18	-0.807039	0
8m-bone vs 25m-bone	mmu-miR-17-3p	62.8178	29.9102	-1.07054	1.20456e-33	**
8m-bone vs 25m-bone	mmu-miR-17-5p	130.773	66.0593	-0.985234	8.3617e-60
8m-bone vs 25m-bone	mmu-miR-181a-1-3p	21.1676	13.2119	-0.68002	1.81862e-06
8m-bone vs 25m-bone	mmu-miR-181a-2-3p	4.4527	7.3399	0.72108	0.00263414
8m-bone vs 25m-bone	mmu-miR-181a-5p	1506.19	827.76	-0.863618	0
8m-bone vs 25m-bone	mmu-miR-181b-1-3p	1.3016	1.101	-0.241472	0.679514
8m-bone vs 25m-bone	mmu-miR-181b-5p	703.121	435.074	-0.692512	5.54443e-173
8m-bone vs 25m-bone	mmu-miR-181c-3p	6.9189	3.3947	-1.02726	0.00011865	**
8m-bone vs 25m-bone	mmu-miR-181c-5p	49.4596	33.4884	-0.562589	6.56401e-10
8m-bone vs 25m-bone	mmu-miR-181d-5p	308.472	240.933	-0.356506	3.02487e-24
8m-bone vs 25m-bone	mmu-miR-182-5p	0.7535	1.3762	0.869011	0.125159
8m-bone vs 25m-bone	mmu-miR-1839-3p	36.8549	17.7076	-1.05749	5.08794e-20	**
8m-bone vs 25m-bone	mmu-miR-1839-5p	2124.5	1497.71	-0.504365	2.4582e-295
8m-bone vs 25m-bone	mmu-miR-1843-3p	4.1102	3.2112	-0.356096	0.252511
8m-bone vs 25m-bone	mmu-miR-1843-5p	1.8496	0.734	-1.33336	0.0169809	*
8m-bone vs 25m-bone	mmu-miR-1843b-3p	3.0142	1.3762	-1.13108	0.00664642	**
8m-bone vs 25m-bone	mmu-miR-1843b-5p	1.3701	1.1927	-0.20005	0.726169
8m-bone vs 25m-bone	mmu-miR-184-3p	16.0298	12.0191	-0.415428	0.00790797
8m-bone vs 25m-bone	mmu-miR-185-5p	943.294	916.572	-0.0414586	0.0287503
8m-bone vs 25m-bone	mmu-miR-186-3p	15.4818	3.9452	-1.9724	6.41432e-21	**
8m-bone vs 25m-bone	mmu-miR-186-5p	16.0298	7.5234	-1.0913	6.23937e-10	**
8m-bone vs 25m-bone	mmu-miR-187-3p	1.0276	0.2752	-1.90073	0.0257034	*
8m-bone vs 25m-bone	mmu-miR-18a-3p	6.0968	3.4865	-0.806273	0.00321945
8m-bone vs 25m-bone	mmu-miR-18a-5p	6.8504	4.7709	-0.521927	0.0334344
8m-bone vs 25m-bone	mmu-miR-191-3p	1.7126	1.468	-0.222336	0.655148
8m-bone vs 25m-bone	mmu-miR-191-5p	4767.16	3401.5	-0.486959	0
8m-bone vs 25m-bone	mmu-miR-192-5p	480.005	227.537	-1.07694	1.28262e-247	**
8m-bone vs 25m-bone	mmu-miR-1929-5p	1.0961	1.0092	-0.119167	0.865326
8m-bone vs 25m-bone	mmu-miR-193-3p	17.2629	17.7993	0.0441457	0.742178
8m-bone vs 25m-bone	mmu-miR-1934-3p	3.4937	3.303	-0.0809788	0.813699
8m-bone vs 25m-bone	mmu-miR-193b-3p	7.1929	7.7069	0.0995771	0.62867
8m-bone vs 25m-bone	mmu-miR-193b-5p	1.7811	5.3214	1.57904	1.24252e-06	**
8m-bone vs 25m-bone	mmu-miR-1940	1.3016	3.303	1.34349	0.000730469	**
8m-bone vs 25m-bone	mmu-miR-1941-5p	0.4795	1.0092	1.07361	0.118741
8m-bone vs 25m-bone	mmu-miR-1943-5p	1.9181	1.101	-0.800863	0.108671
8m-bone vs 25m-bone	mmu-miR-194-5p	4.8638	3.8535	-0.335915	0.237203
8m-bone vs 25m-bone	mmu-miR-1948-3p	1.4386	1.2845	-0.163459	0.770817
8m-bone vs 25m-bone	mmu-miR-1949	1.3016	1.2845	-0.0190793	0.997377
8m-bone vs 25m-bone	mmu-miR-195-5p	128.444	71.5642	-0.843832	8.88775e-46
8m-bone vs 25m-bone	mmu-miR-1956	1.0276	0.2752	-1.90073	0.0257034	*
8m-bone vs 25m-bone	mmu-miR-1958	2.3291	1.2845	-0.858566	0.0590146
8m-bone vs 25m-bone	mmu-miR-1960	1.0961	0.2752	-1.99383	0.017079	*
8m-bone vs 25m-bone	mmu-miR-1964-3p	3.2882	2.3855	-0.463006	0.192621
8m-bone vs 25m-bone	mmu-miR-1965	2.3976	2.1102	-0.184211	0.654714
8m-bone vs 25m-bone	mmu-miR-1968-5p	1.2331	0.1835	-2.74844	0.00219302	**
8m-bone vs 25m-bone	mmu-miR-196a-5p	19.1125	12.9366	-0.563058	0.000126655
8m-bone vs 25m-bone	mmu-miR-196b-3p	1.3701	1.2845	-0.0930743	0.881443
8m-bone vs 25m-bone	mmu-miR-196b-5p	18.0164	14.9551	-0.268673	0.0616991
8m-bone vs 25m-bone	mmu-miR-1981-5p	201.948	140.927	-0.519045	3.30953e-31
8m-bone vs 25m-bone	mmu-miR-1983	5.1378	5.4132	0.075331	0.752569
8m-bone vs 25m-bone	mmu-miR-199a-3p	4669.07	3632.43	-0.362197	0
8m-bone vs 25m-bone	mmu-miR-199a-5p	121.936	66.6098	-0.872321	5.87767e-46
8m-bone vs 25m-bone	mmu-miR-199b-3p	4668.86	3632.07	-0.362279	0
8m-bone vs 25m-bone	mmu-miR-199b-5p	9.933	8.9914	-0.143684	0.453557
8m-bone vs 25m-bone	mmu-miR-19a-3p	1.0276	2.0185	0.974005	0.0412972
8m-bone vs 25m-bone	mmu-miR-19b-3p	100.358	90.3728	-0.151191	0.0108671
8m-bone vs 25m-bone	mmu-miR-1a-1-5p	1.5756	3.8535	1.29027	0.000404162	**
8m-bone vs 25m-bone	mmu-miR-1a-2-5p	0.822	2.8442	1.79081	0.0001095	**
8m-bone vs 25m-bone	mmu-miR-1a-3p	37819.4	78140.1	1.04694	0	**
8m-bone vs 25m-bone	mmu-miR-200a-3p	0.959	1.1927	0.314628	0.555357
8m-bone vs 25m-bone	mmu-miR-200b-3p	1.1646	1.2845	0.141372	0.763721
8m-bone vs 25m-bone	mmu-miR-200c-3p	5.3433	1.835	-1.54195	3.87497e-06	**
8m-bone vs 25m-bone	mmu-miR-203-3p	12.4676	6.8812	-0.857452	8.04266e-06
8m-bone vs 25m-bone	mmu-miR-204-5p	18.7015	13.3036	-0.491337	0.000806437
8m-bone vs 25m-bone	mmu-miR-206-3p	589.473	6301.51	3.4182	0	**
8m-bone vs 25m-bone	mmu-miR-20a-5p	58.2965	29.5432	-0.980583	2.20119e-27
8m-bone vs 25m-bone	mmu-miR-20b-5p	4.1787	1.0092	-2.04984	7.71704e-07	**
8m-bone vs 25m-bone	mmu-miR-210-3p	34.7998	7.3399	-2.24525	8.05326e-53	**
8m-bone vs 25m-bone	mmu-miR-210-5p	2.3976	1.835	-0.385811	0.353575
8m-bone vs 25m-bone	mmu-miR-212-3p	2.2606	0.4587	-2.30108	0.000117046	**
8m-bone vs 25m-bone	mmu-miR-212-5p	1.6441	1.2845	-0.356091	0.485189
8m-bone vs 25m-bone	mmu-miR-21-3p	1.0276	1.1927	0.214952	0.673948
8m-bone vs 25m-bone	mmu-miR-214-3p	39.8691	24.2217	-0.718971	5.68498e-12
8m-bone vs 25m-bone	mmu-miR-214-5p	1.4386	1.1927	-0.270434	0.622653
8m-bone vs 25m-bone	mmu-miR-215-5p	3.0142	0.6422	-2.23068	1.09517e-05	**
8m-bone vs 25m-bone	mmu-miR-21-5p	5869.52	2283.82	-1.3618	0	**
8m-bone vs 25m-bone	mmu-miR-218-5p	1.3016	1.101	-0.241472	0.679514
8m-bone vs 25m-bone	mmu-miR-219-1-3p	17.8794	11.5604	-0.629107	4.26772e-05
8m-bone vs 25m-bone	mmu-miR-219-5p	2.3976	1.3762	-0.800901	0.0709072
8m-bone vs 25m-bone	mmu-miR-221-3p	995.151	992.724	-0.00352292	0.848468
8m-bone vs 25m-bone	mmu-miR-221-5p	109.332	102.025	-0.0997905	0.0767121
8m-bone vs 25m-bone	mmu-miR-222-3p	1233.54	1300.18	0.0758971	2.85958e-06
8m-bone vs 25m-bone	mmu-miR-222-5p	1.5756	1.101	-0.517087	0.330709
8m-bone vs 25m-bone	mmu-miR-223-3p	5693.06	6519.23	0.195497	2.46819e-154
8m-bone vs 25m-bone	mmu-miR-223-5p	1212.92	1946.46	0.68236	0
8m-bone vs 25m-bone	mmu-miR-22-3p	535.698	363.877	-0.557971	8.93563e-91
8m-bone vs 25m-bone	mmu-miR-22-5p	22.9487	10.0006	-1.19833	1.46817e-15	**
8m-bone vs 25m-bone	mmu-miR-23a-3p	1578.8	1102.46	-0.518109	6.48823e-231
8m-bone vs 25m-bone	mmu-miR-23a-5p	6.3708	7.8904	0.308624	0.150873
8m-bone vs 25m-bone	mmu-miR-23b-3p	404.377	344.609	-0.230738	1.34103e-14
8m-bone vs 25m-bone	mmu-miR-23b-5p	22.9487	18.4415	-0.315456	0.0139072
8m-bone vs 25m-bone	mmu-miR-24-1-5p	1.0961	0.5505	-0.993565	0.155568
8m-bone vs 25m-bone	mmu-miR-24-2-5p	5.2748	4.3122	-0.290692	0.282975
8m-bone vs 25m-bone	mmu-miR-24-3p	503.433	323.782	-0.636775	1.30303e-107
8m-bone vs 25m-bone	mmu-miR-25-3p	2132.86	1360.82	-0.648311	0
8m-bone vs 25m-bone	mmu-miR-25-5p	129.335	154.047	0.252257	1.96407e-07
8m-bone vs 25m-bone	mmu-miR-26a-1-3p	0.8905	1.1927	0.421544	0.444392
8m-bone vs 25m-bone	mmu-miR-26a-5p	1398.57	734.084	-0.929935	0
8m-bone vs 25m-bone	mmu-miR-26b-5p	1662.1	960.887	-0.79057	0
8m-bone vs 25m-bone	mmu-miR-27a-3p	410.199	294.698	-0.477089	4.14975e-53
8m-bone vs 25m-bone	mmu-miR-27b-3p	452.329	309.745	-0.546294	3.89958e-74
8m-bone vs 25m-bone	mmu-miR-27b-5p	34.6628	21.928	-0.660614	2.50013e-09
8m-bone vs 25m-bone	mmu-miR-28-3p	5.5488	3.9452	-0.492077	0.0704723
8m-bone vs 25m-bone	mmu-miR-28-5p	4.6582	2.7525	-0.75903	0.0148449
8m-bone vs 25m-bone	mmu-miR-296-3p	7.4669	2.8442	-1.39249	3.77407e-07	**
8m-bone vs 25m-bone	mmu-miR-296-5p	1.5756	0.367	-2.10205	0.00263151	**
8m-bone vs 25m-bone	mmu-miR-297a-3p	5.2063	3.1195	-0.738944	0.0117376
8m-bone vs 25m-bone	mmu-miR-297b-3p	5.2063	3.1195	-0.738944	0.0117376
8m-bone vs 25m-bone	mmu-miR-297c-3p	5.2063	3.1195	-0.738944	0.0117376
8m-bone vs 25m-bone	mmu-miR-298-5p	13.5637	8.5327	-0.668677	0.000171764
8m-bone vs 25m-bone	mmu-miR-299-5p	1.4386	1.835	0.351115	0.425795
8m-bone vs 25m-bone	mmu-miR-29a-3p	7505.52	5582.84	-0.426955	0
8m-bone vs 25m-bone	mmu-miR-29a-5p	4.4527	3.0277	-0.556458	0.0708353
8m-bone vs 25m-bone	mmu-miR-29b-1-5p	1.8496	1.468	-0.333361	0.484517
8m-bone vs 25m-bone	mmu-miR-29b-3p	148.31	85.9688	-0.786733	7.23098e-47
8m-bone vs 25m-bone	mmu-miR-29c-3p	217.841	171.571	-0.344475	1.38711e-16
8m-bone vs 25m-bone	mmu-miR-29c-5p	4.9323	2.569	-0.941054	0.0025951
8m-bone vs 25m-bone	mmu-miR-301a-3p	3.6992	3.303	-0.163436	0.614001
8m-bone vs 25m-bone	mmu-miR-301a-5p	6.7819	4.9544	-0.452979	0.0631867
8m-bone vs 25m-bone	mmu-miR-3064-5p	1.7811	1.3762	-0.372078	0.44636
8m-bone vs 25m-bone	mmu-miR-3066-5p	1.5756	1.9267	0.290231	0.493098
8m-bone vs 25m-bone	mmu-miR-3068-5p	5.8228	1.2845	-2.18051	1.12828e-09	**
8m-bone vs 25m-bone	mmu-miR-3095-3p	2.6031	3.9452	0.599868	0.0605343
8m-bone vs 25m-bone	mmu-miR-3096-5p	3.7677	2.3855	-0.659392	0.0536691
8m-bone vs 25m-bone	mmu-miR-3096b-5p	3.8362	3.4865	-0.137898	0.664895
8m-bone vs 25m-bone	mmu-miR-30a-3p	74.6004	78.0784	0.0657401	0.317743
8m-bone vs 25m-bone	mmu-miR-30a-5p	279.632	163.956	-0.770223	9.60999e-84
8m-bone vs 25m-bone	mmu-miR-30b-3p	15.4818	12.0191	-0.365244	0.0206483
8m-bone vs 25m-bone	mmu-miR-30b-5p	84.3279	62.1141	-0.441089	9.98521e-11
8m-bone vs 25m-bone	mmu-miR-30c-1-3p	9.0425	7.6152	-0.24784	0.223658
8m-bone vs 25m-bone	mmu-miR-30c-2-3p	65.5579	68.0778	0.0544148	0.438395
8m-bone vs 25m-bone	mmu-miR-30c-5p	138.72	109.181	-0.345447	3.79623e-11
8m-bone vs 25m-bone	mmu-miR-30d-5p	1154.83	607.654	-0.926363	0
8m-bone vs 25m-bone	mmu-miR-30e-3p	16.9204	19.359	0.194241	0.149736
8m-bone vs 25m-bone	mmu-miR-30e-5p	103.166	43.7643	-1.23715	1.13768e-67	**
8m-bone vs 25m-bone	mmu-miR-3102-3p	12.3991	4.404	-1.49335	4.60785e-12	**
8m-bone vs 25m-bone	mmu-miR-3107-3p	3.6307	1.835	-0.984468	0.00757604
8m-bone vs 25m-bone	mmu-miR-3107-5p	360.877	121.934	-1.5654	0	**
8m-bone vs 25m-bone	mmu-miR-31-5p	5.6858	5.2297	-0.120635	0.63927
8m-bone vs 25m-bone	mmu-miR-320-3p	2088.67	2103.9	0.0104765	0.405718
8m-bone vs 25m-bone	mmu-miR-322-3p	142.624	93.7675	-0.605061	3.8613e-29
8m-bone vs 25m-bone	mmu-miR-322-5p	49.5966	26.1485	-0.923513	1.85259e-21
8m-bone vs 25m-bone	mmu-miR-324-3p	3.3567	2.4772	-0.438333	0.210771
8m-bone vs 25m-bone	mmu-miR-324-5p	14.7968	7.4317	-0.993521	3.72546e-08
8m-bone vs 25m-bone	mmu-miR-32-5p	1.9866	1.1927	-0.73607	0.12889
8m-bone vs 25m-bone	mmu-miR-326-3p	0.685	2.202	1.68464	0.00113367	**
8m-bone vs 25m-bone	mmu-miR-328-3p	7.7409	6.6059	-0.228746	0.298662
8m-bone vs 25m-bone	mmu-miR-328-5p	0.8905	1.0092	0.180525	0.736428
8m-bone vs 25m-bone	mmu-miR-329-3p	1.9866	0.9175	-1.11452	0.0311867	*
8m-bone vs 25m-bone	mmu-miR-330-3p	15.0708	12.0191	-0.326427	0.0399884
8m-bone vs 25m-bone	mmu-miR-331-3p	4.9323	8.8079	0.836538	0.000178968
8m-bone vs 25m-bone	mmu-miR-335-5p	2.1921	1.0092	-1.1191	0.0227638	*
8m-bone vs 25m-bone	mmu-miR-33-5p	11.0976	26.5155	1.25659	8.64321e-20	**
8m-bone vs 25m-bone	mmu-miR-338-3p	13.3582	6.3307	-1.07729	2.36824e-08	**
8m-bone vs 25m-bone	mmu-miR-339-3p	3.4252	1.468	-1.22234	0.00204346	**
8m-bone vs 25m-bone	mmu-miR-339-5p	14.5228	21.7445	0.582331	1.91082e-05
8m-bone vs 25m-bone	mmu-miR-340-5p	804.643	673.071	-0.257591	1.48816e-33
8m-bone vs 25m-bone	mmu-miR-342-3p	414.858	165.24	-1.32805	6.86723e-297	**
8m-bone vs 25m-bone	mmu-miR-342-5p	21.2361	8.4409	-1.33105	8.52667e-17	**
8m-bone vs 25m-bone	mmu-miR-345-3p	30.2101	25.6897	-0.233841	0.0336849
8m-bone vs 25m-bone	mmu-miR-345-5p	30.6211	12.6614	-1.27409	3.87851e-22	**
8m-bone vs 25m-bone	mmu-miR-3470a	6.0283	3.3947	-0.828467	0.00271962
8m-bone vs 25m-bone	mmu-miR-3470b	7.6039	3.4865	-1.12496	1.38839e-05	**
8m-bone vs 25m-bone	mmu-miR-3473b	11.6456	16.8818	0.535684	0.00047682
8m-bone vs 25m-bone	mmu-miR-3474	1.7126	2.0185	0.237095	0.560476
8m-bone vs 25m-bone	mmu-miR-34a-5p	7.3984	1.101	-2.7484	4.05065e-15	**
8m-bone vs 25m-bone	mmu-miR-34c-5p	30.7581	20.1848	-0.607697	1.84986e-07
8m-bone vs 25m-bone	mmu-miR-350-3p	56.5154	50.7372	-0.1556	0.0496615
8m-bone vs 25m-bone	mmu-miR-351-3p	1.7126	4.3122	1.33224	0.000124453	**
8m-bone vs 25m-bone	mmu-miR-351-5p	3.2197	3.9452	0.293172	0.329571
8m-bone vs 25m-bone	mmu-miR-361-3p	2.1236	0.9175	-1.21073	0.0171276	*
8m-bone vs 25m-bone	mmu-miR-361-5p	22.4007	8.5327	-1.39247	9.01278e-19	**
8m-bone vs 25m-bone	mmu-miR-362-3p	11.3716	6.0554	-0.909141	7.59412e-06
8m-bone vs 25m-bone	mmu-miR-362-5p	6.3023	2.936	-1.10203	0.000102285	**
8m-bone vs 25m-bone	mmu-miR-363-3p	6.9874	2.0185	-1.79147	4.01319e-09	**
8m-bone vs 25m-bone	mmu-miR-363-5p	17.1259	11.5604	-0.566988	0.00026293
8m-bone vs 25m-bone	mmu-miR-365-1-5p	0.8905	1.0092	0.180525	0.736428
8m-bone vs 25m-bone	mmu-miR-365-2-5p	3.7677	6.5142	0.789904	0.00215729
8m-bone vs 25m-bone	mmu-miR-365-3p	22.5377	17.5241	-0.363	0.00540743
8m-bone vs 25m-bone	mmu-miR-374-5p	70.7642	56.6091	-0.321986	1.00036e-05
8m-bone vs 25m-bone	mmu-miR-375-3p	3.9047	3.303	-0.241435	0.444052
8m-bone vs 25m-bone	mmu-miR-378-3p	453.357	483.884	0.0940155	0.000419594
8m-bone vs 25m-bone	mmu-miR-378-5p	2.7401	1.9267	-0.508097	0.197133
8m-bone vs 25m-bone	mmu-miR-379-5p	2.0551	2.202	0.0996059	0.783059
8m-bone vs 25m-bone	mmu-miR-382-3p	6.3708	5.2297	-0.284746	0.245615
8m-bone vs 25m-bone	mmu-miR-382-5p	3.1512	3.5782	0.183333	0.548703
8m-bone vs 25m-bone	mmu-miR-411-5p	4.1102	2.7525	-0.578466	0.0726255
8m-bone vs 25m-bone	mmu-miR-421-3p	4.7952	1.9267	-1.31546	0.000103764	**
8m-bone vs 25m-bone	mmu-miR-423-3p	41.8557	42.2045	0.0119727	0.888398
8m-bone vs 25m-bone	mmu-miR-423-5p	2099.84	2892.94	0.462256	0
8m-bone vs 25m-bone	mmu-miR-425-3p	13.9062	7.9822	-0.80087	8.55775e-06
8m-bone vs 25m-bone	mmu-miR-425-5p	81.5877	48.3517	-0.754785	8.17683e-25
8m-bone vs 25m-bone	mmu-miR-433-3p	1.5071	0.734	-1.03792	0.0794798
8m-bone vs 25m-bone	mmu-miR-434-3p	6.9189	7.2482	0.0670801	0.746859
8m-bone vs 25m-bone	mmu-miR-450a-5p	5.0693	3.8535	-0.395617	0.158611
8m-bone vs 25m-bone	mmu-miR-450b-3p	10.344	6.4224	-0.68761	0.000787119
8m-bone vs 25m-bone	mmu-miR-451	2561.96	1348.62	-0.925768	0
8m-bone vs 25m-bone	mmu-miR-455-3p	29.3195	23.396	-0.325599	0.00413871
8m-bone vs 25m-bone	mmu-miR-455-5p	3.6992	2.569	-0.526006	0.119051
8m-bone vs 25m-bone	mmu-miR-466a-3p	7.7409	2.4772	-1.64379	5.25203e-09	**
8m-bone vs 25m-bone	mmu-miR-466b-3p	7.7409	2.4772	-1.64379	5.25203e-09	**
8m-bone vs 25m-bone	mmu-miR-466c-3p	7.7409	2.4772	-1.64379	5.25203e-09	**
8m-bone vs 25m-bone	mmu-miR-466d-3p	2.1236	0.6422	-1.72542	0.00194705	**
8m-bone vs 25m-bone	mmu-miR-466e-3p	7.7409	2.4772	-1.64379	5.25203e-09	**
8m-bone vs 25m-bone	mmu-miR-466f-3p	3.1512	1.3762	-1.19521	0.0037116	**
8m-bone vs 25m-bone	mmu-miR-466h-3p	1.0961	0.6422	-0.771285	0.25315
8m-bone vs 25m-bone	mmu-miR-466i-3p	2.0551	0.6422	-1.67811	0.00282012	**
8m-bone vs 25m-bone	mmu-miR-466i-5p	7.6724	6.9729	-0.137919	0.529483
8m-bone vs 25m-bone	mmu-miR-466p-3p	7.6724	2.4772	-1.63097	7.44503e-09	**
8m-bone vs 25m-bone	mmu-miR-467a-3p	12.7417	5.6884	-1.16346	6.764e-09	**
8m-bone vs 25m-bone	mmu-miR-467a-5p	12.6047	3.4865	-1.85411	4.66521e-16	**
8m-bone vs 25m-bone	mmu-miR-467b-5p	12.6047	3.4865	-1.85411	4.66521e-16	**
8m-bone vs 25m-bone	mmu-miR-467c-3p	1.0276	0.2752	-1.90073	0.0257034	*
8m-bone vs 25m-bone	mmu-miR-467c-5p	3.0142	0.6422	-2.23068	1.09517e-05	**
8m-bone vs 25m-bone	mmu-miR-467d-3p	12.7417	5.6884	-1.16346	6.764e-09	**
8m-bone vs 25m-bone	mmu-miR-467d-5p	2.1236	0.8257	-1.36282	0.0090135	**
8m-bone vs 25m-bone	mmu-miR-467e-3p	1.4386	0.367	-1.97081	0.00598111	**
8m-bone vs 25m-bone	mmu-miR-467e-5p	3.7677	1.101	-1.77487	2.03561e-05	**
8m-bone vs 25m-bone	mmu-miR-483-5p	0.822	1.0092	0.296002	0.604435
8m-bone vs 25m-bone	mmu-miR-484	22.8802	10.7346	-1.09183	1.36309e-13	**
8m-bone vs 25m-bone	mmu-miR-485-5p	2.8771	2.3855	-0.270324	0.467995
8m-bone vs 25m-bone	mmu-miR-486-3p	45.2809	22.662	-0.998627	3.14796e-22
8m-bone vs 25m-bone	mmu-miR-486-5p	361.288	122.393	-1.56163	0	**
8m-bone vs 25m-bone	mmu-miR-497-5p	61.5847	60.6461	-0.0221571	0.768142
8m-bone vs 25m-bone	mmu-miR-499-5p	1.0276	17.0653	4.05372	8.0682e-51	**
8m-bone vs 25m-bone	mmu-miR-500-3p	10.1385	6.1472	-0.721843	0.00052501
8m-bone vs 25m-bone	mmu-miR-501-3p	10.8921	5.4132	-1.00873	1.8092e-06	**
8m-bone vs 25m-bone	mmu-miR-501-5p	1.0961	0.8257	-0.40869	0.526886
8m-bone vs 25m-bone	mmu-miR-503-5p	214.827	120.375	-0.835644	3.60977e-74
8m-bone vs 25m-bone	mmu-miR-505-5p	8.2889	7.9822	-0.0543942	0.799299
8m-bone vs 25m-bone	mmu-miR-5097	75.3539	61.0131	-0.304563	1.52324e-05
8m-bone vs 25m-bone	mmu-miR-5100	11.5086	7.6152	-0.595759	0.00180408
8m-bone vs 25m-bone	mmu-miR-5102	5.0008	3.0277	-0.723937	0.0153294
8m-bone vs 25m-bone	mmu-miR-5105	5.2063	2.7525	-0.919516	0.00238624
8m-bone vs 25m-bone	mmu-miR-5109	60.4201	62.4811	0.0483913	0.508152
8m-bone vs 25m-bone	mmu-miR-5110	1.7126	1.2845	-0.414981	0.407905
8m-bone vs 25m-bone	mmu-miR-5113	4.0417	2.6607	-0.603156	0.0646288
8m-bone vs 25m-bone	mmu-miR-511-3p	34.8683	14.8633	-1.23016	9.29385e-24	**
8m-bone vs 25m-bone	mmu-miR-5114	18.907	5.9637	-1.66464	2.24617e-20	**
8m-bone vs 25m-bone	mmu-miR-5115	1.0961	0.9175	-0.256599	0.692039
8m-bone vs 25m-bone	mmu-miR-5117-3p	3.4252	2.6607	-0.364382	0.287983
8m-bone vs 25m-bone	mmu-miR-5117-5p	1.9866	0.8257	-1.26661	0.0171493	*
8m-bone vs 25m-bone	mmu-miR-5121	0.7535	1.101	0.547135	0.354679
8m-bone vs 25m-bone	mmu-miR-5126	1.8496	1.1927	-0.632982	0.201384
8m-bone vs 25m-bone	mmu-miR-5128	1.0276	3.1195	1.60204	0.000180633	**
8m-bone vs 25m-bone	mmu-miR-5129	1.0961	1.0092	-0.119167	0.865326
8m-bone vs 25m-bone	mmu-miR-532-3p	26.9219	14.6798	-0.874948	2.21288e-11
8m-bone vs 25m-bone	mmu-miR-532-5p	9.659	17.8911	0.889296	1.84801e-08
8m-bone vs 25m-bone	mmu-miR-541-5p	2.8771	3.67	0.351165	0.265797
8m-bone vs 25m-bone	mmu-miR-542-3p	4.7952	3.303	-0.537814	0.0687731
8m-bone vs 25m-bone	mmu-miR-542-5p	2.1921	1.7432	-0.330576	0.446383
8m-bone vs 25m-bone	mmu-miR-574-3p	26.8534	19.726	-0.445006	0.00024133
8m-bone vs 25m-bone	mmu-miR-574-5p	18.496	19.6343	0.0861629	0.509359
8m-bone vs 25m-bone	mmu-miR-598-3p	18.2905	9.5419	-0.938746	5.11757e-09
8m-bone vs 25m-bone	mmu-miR-652-3p	41.3762	21.0105	-0.977691	8.4761e-20
8m-bone vs 25m-bone	mmu-miR-652-5p	1.0961	1.5597	0.508889	0.303993
8m-bone vs 25m-bone	mmu-miR-664-3p	5.9598	2.6607	-1.16346	8.05559e-05	**
8m-bone vs 25m-bone	mmu-miR-664-5p	24.8668	19.0838	-0.381872	0.00217761
8m-bone vs 25m-bone	mmu-miR-669a-3p	16.7149	5.8719	-1.50924	5.32774e-16	**
8m-bone vs 25m-bone	mmu-miR-669a-5p	6.0283	2.0185	-1.57847	5.88343e-07	**
8m-bone vs 25m-bone	mmu-miR-669b-5p	1.0961	0.0917	-3.57931	0.00126159	**
8m-bone vs 25m-bone	mmu-miR-669c-5p	171.259	79.3629	-1.10964	6.55419e-94	**
8m-bone vs 25m-bone	mmu-miR-669d-5p	1.1646	0.4587	-1.34421	0.0615721
8m-bone vs 25m-bone	mmu-miR-669l-5p	1.0961	0.367	-1.57853	0.0417675	*
8m-bone vs 25m-bone	mmu-miR-669o-3p	16.7149	5.8719	-1.50924	5.32774e-16	**
8m-bone vs 25m-bone	mmu-miR-669o-5p	2.3976	0.6422	-1.9005	0.000422667	**
8m-bone vs 25m-bone	mmu-miR-669p-5p	6.0283	2.0185	-1.57847	5.88343e-07	**
8m-bone vs 25m-bone	mmu-miR-672-5p	2.0551	4.037	0.974075	0.00390437
8m-bone vs 25m-bone	mmu-miR-674-3p	13.5637	5.8719	-1.20785	7.20786e-10	**
8m-bone vs 25m-bone	mmu-miR-674-5p	77.135	51.7464	-0.575927	3.24114e-15
8m-bone vs 25m-bone	mmu-miR-676-3p	67.6815	55.1412	-0.295631	6.75727e-05
8m-bone vs 25m-bone	mmu-miR-676-5p	1.5756	1.835	0.219879	0.602993
8m-bone vs 25m-bone	mmu-miR-690	1.7126	0.4587	-1.90057	0.00318663	**
8m-bone vs 25m-bone	mmu-miR-700-5p	2.5346	3.1195	0.299557	0.3747
8m-bone vs 25m-bone	mmu-miR-708-5p	7.2614	4.4957	-0.691702	0.00481034
8m-bone vs 25m-bone	mmu-miR-712-3p	1.1646	0.9175	-0.344054	0.579912
8m-bone vs 25m-bone	mmu-miR-712-5p	2.5346	1.0092	-1.32855	0.00493176	**
8m-bone vs 25m-bone	mmu-miR-720	4.1102	1.835	-1.16343	0.00111763	**
8m-bone vs 25m-bone	mmu-miR-744-5p	264.081	367.455	0.476585	1.96855e-48
8m-bone vs 25m-bone	mmu-miR-760-3p	1.5756	0.367	-2.10205	0.00263151	**
8m-bone vs 25m-bone	mmu-miR-7a-1-3p	8.7685	7.0647	-0.311702	0.135674
8m-bone vs 25m-bone	mmu-miR-7a-5p	40.0061	32.2039	-0.312985	0.00123859
8m-bone vs 25m-bone	mmu-miR-872-3p	3.6992	2.569	-0.526006	0.119051
8m-bone vs 25m-bone	mmu-miR-872-5p	30.8266	19.359	-0.671171	1.20202e-08
8m-bone vs 25m-bone	mmu-miR-874-3p	0.4795	1.101	1.19921	0.0754272
8m-bone vs 25m-bone	mmu-miR-877-5p	12.8787	6.2389	-1.04562	8.80488e-08	**
8m-bone vs 25m-bone	mmu-miR-92a-1-5p	9.385	7.6152	-0.301475	0.13449
8m-bone vs 25m-bone	mmu-miR-92a-2-5p	4.2472	1.9267	-1.14038	0.00110537	**
8m-bone vs 25m-bone	mmu-miR-92a-3p	2423.25	1277.51	-0.923602	0
8m-bone vs 25m-bone	mmu-miR-92b-3p	21.5101	14.3128	-0.587708	2.36383e-05
8m-bone vs 25m-bone	mmu-miR-92b-5p	3.9047	2.4772	-0.656501	0.0502479
8m-bone vs 25m-bone	mmu-miR-93-3p	2.3291	1.5597	-0.578504	0.182698
8m-bone vs 25m-bone	mmu-miR-93-5p	605.503	499.665	-0.277173	2.98318e-29
8m-bone vs 25m-bone	mmu-miR-9-5p	1.7811	0.734	-1.27892	0.0234588	*
8m-bone vs 25m-bone	mmu-miR-98-3p	4.3157	3.9452	-0.129496	0.664641
8m-bone vs 25m-bone	mmu-miR-98-5p	158.106	148.45	-0.0909178	0.0519405
8m-bone vs 25m-bone	mmu-miR-99a-5p	78.0941	55.9669	-0.48064	1.66336e-11
8m-bone vs 25m-bone	mmu-miR-99b-3p	1.9866	3.0277	0.607921	0.0957103
8m-bone vs 25m-bone	mmu-miR-99b-5p	123.375	137.348	0.15479	0.00217851

## Sheet: 2m vs 8m
pairwise	miR-name	2m-bone	8m-bone	fold-change(log2 8m-bone/2m-bone)	p-value	sig-lable
2m-bone vs 8m-bone	mmu-let-7a-1-3p	5.1403	4.8638	-0.0797686	0.738781
2m-bone vs 8m-bone	mmu-let-7a-5p	48252.6	64710.1	0.423383	0
2m-bone vs 8m-bone	mmu-let-7b-3p	10.5476	7.4669	-0.498333	0.00527583
2m-bone vs 8m-bone	mmu-let-7b-5p	30700.6	27937.9	-0.136039	0
2m-bone vs 8m-bone	mmu-let-7c-2-3p	5.1403	4.8638	-0.0797686	0.738781
2m-bone vs 8m-bone	mmu-let-7c-5p	82633.2	73780.3	-0.163487	0
2m-bone vs 8m-bone	mmu-let-7d-3p	79.9749	77.6145	-0.0432211	0.470008
2m-bone vs 8m-bone	mmu-let-7d-5p	5334.95	6816.72	0.353602	0
2m-bone vs 8m-bone	mmu-let-7e-3p	1.6689	1.1646	-0.519063	0.255882
2m-bone vs 8m-bone	mmu-let-7e-5p	2785.17	2562.99	-0.119936	1.56161e-31
2m-bone vs 8m-bone	mmu-let-7f-1-3p	1.936	0.959	-1.01348	0.0282079	*
2m-bone vs 8m-bone	mmu-let-7f-5p	82011.6	106528	0.377339	0
2m-bone vs 8m-bone	mmu-let-7g-5p	10737.4	13572	0.337988	0
2m-bone vs 8m-bone	mmu-let-7i-3p	5.9414	0.6165	-3.26863	1.71343e-17	**
2m-bone vs 8m-bone	mmu-let-7i-5p	9039.44	9961.58	0.140142	5.13974e-146
2m-bone vs 8m-bone	mmu-miR-100-5p	21.429	21.3731	-0.00376835	0.974363
2m-bone vs 8m-bone	mmu-miR-101a-3p	2023.61	2737.61	0.435988	0
2m-bone vs 8m-bone	mmu-miR-101b-3p	2078.75	3185.28	0.615706	0
2m-bone vs 8m-bone	mmu-miR-101c	1.6022	1.7811	0.152714	0.709682
2m-bone vs 8m-bone	mmu-miR-103-2-5p	1.4019	2.6716	0.930321	0.015555
2m-bone vs 8m-bone	mmu-miR-103-3p	4555.7	6513.52	0.515766	0
2m-bone vs 8m-bone	mmu-miR-106a-5p	2.737	2.2606	-0.27589	0.417075
2m-bone vs 8m-bone	mmu-miR-106b-3p	24.166	24.2503	0.0050239	0.962396
2m-bone vs 8m-bone	mmu-miR-106b-5p	72.4314	99.1247	0.452629	4.03855e-15
2m-bone vs 8m-bone	mmu-miR-107-3p	2463.27	3240.36	0.395579	0
2m-bone vs 8m-bone	mmu-miR-10a-3p	2.0695	3.7677	0.864402	0.00678234
2m-bone vs 8m-bone	mmu-miR-10a-5p	599.545	1305.27	1.12241	0	**
2m-bone vs 8m-bone	mmu-miR-10b-5p	28.839	25.6203	-0.170734	0.0938146
2m-bone vs 8m-bone	mmu-miR-1198-5p	8.2111	17.1944	1.06629	4.41513e-12	**
2m-bone vs 8m-bone	mmu-miR-122-5p	6.6089	399.718	5.91843	0	**
2m-bone vs 8m-bone	mmu-miR-1249-3p	2.47	4.9323	0.99775	0.000468166
2m-bone vs 8m-bone	mmu-miR-125a-3p	2.2697	1.9181	-0.242824	0.513973
2m-bone vs 8m-bone	mmu-miR-125a-5p	178.375	182.357	0.0318498	0.420063
2m-bone vs 8m-bone	mmu-miR-125b-2-3p	1.7357	0.411	-2.07831	0.000426548	**
2m-bone vs 8m-bone	mmu-miR-125b-5p	269.632	251.956	-0.0978172	0.00292342
2m-bone vs 8m-bone	mmu-miR-126-3p	16.0217	12.6047	-0.346065	0.0141325
2m-bone vs 8m-bone	mmu-miR-126-5p	31.4426	38.2935	0.284379	0.00159617
2m-bone vs 8m-bone	mmu-miR-127-3p	23.5652	7.8094	-1.59337	2.47692e-28	**
2m-bone vs 8m-bone	mmu-miR-128-3p	321.902	340.942	0.0829043	0.00445368
2m-bone vs 8m-bone	mmu-miR-129-1-3p	2.1362	3.4937	0.709709	0.0279364
2m-bone vs 8m-bone	mmu-miR-129-2-3p	1.2016	1.9181	0.674721	0.121086
2m-bone vs 8m-bone	mmu-miR-1306-3p	4.0054	6.3023	0.653932	0.00587595
2m-bone vs 8m-bone	mmu-miR-1306-5p	3.9387	5.8913	0.580866	0.0165948
2m-bone vs 8m-bone	mmu-miR-130a-3p	39.2531	31.5116	-0.316924	0.000401783
2m-bone vs 8m-bone	mmu-miR-130b-3p	30.9085	44.5273	0.526686	1.48729e-09
2m-bone vs 8m-bone	mmu-miR-130b-5p	0.5341	1.3701	1.3591	0.020106	*
2m-bone vs 8m-bone	mmu-miR-132-3p	4.2724	6.5763	0.622229	0.0070889
2m-bone vs 8m-bone	mmu-miR-132-5p	0.267	1.0276	1.94437	0.010039	*
2m-bone vs 8m-bone	mmu-miR-133a-3p	187.854	425.887	1.18086	3.25892e-307	**
2m-bone vs 8m-bone	mmu-miR-133a-5p	0.8011	2.4661	1.62218	0.000335262	**
2m-bone vs 8m-bone	mmu-miR-133b-3p	61.4165	123.238	1.00475	6.68313e-70	**
2m-bone vs 8m-bone	mmu-miR-134-5p	2.47	0.6165	-2.00234	3.63345e-05	**
2m-bone vs 8m-bone	mmu-miR-136-3p	1.8692	0.3425	-2.44825	5.26679e-05	**
2m-bone vs 8m-bone	mmu-miR-139-3p	104.475	232.912	1.15663	1.63635e-163	**
2m-bone vs 8m-bone	mmu-miR-139-5p	200.071	274.083	0.454101	3.28463e-39
2m-bone vs 8m-bone	mmu-miR-140-3p	52461.9	30720.1	-0.772089	0
2m-bone vs 8m-bone	mmu-miR-140-5p	51.3362	12.7417	-2.01042	9.62723e-82	**
2m-bone vs 8m-bone	mmu-miR-142-3p	87.5185	296.689	1.76129	0	**
2m-bone vs 8m-bone	mmu-miR-142-5p	843.074	1554	0.882258	0
2m-bone vs 8m-bone	mmu-miR-143-3p	609.692	422.53	-0.529027	1.19789e-111
2m-bone vs 8m-bone	mmu-miR-143-5p	45.595	15.4818	-1.5583	1.21509e-51	**
2m-bone vs 8m-bone	mmu-miR-144-3p	47.7313	28.018	-0.768582	2.13523e-18
2m-bone vs 8m-bone	mmu-miR-144-5p	131.044	77.409	-0.759478	9.99526e-47
2m-bone vs 8m-bone	mmu-miR-145-3p	5.5408	4.8638	-0.18801	0.422038
2m-bone vs 8m-bone	mmu-miR-145-5p	295.734	288.263	-0.0369125	0.23466
2m-bone vs 8m-bone	mmu-miR-146a-5p	62.8851	69.7366	0.149198	0.0221246
2m-bone vs 8m-bone	mmu-miR-146b-5p	588.263	1407.27	1.25836	0	**
2m-bone vs 8m-bone	mmu-miR-147-3p	0.4673	1.7126	1.87377	0.00102101	**
2m-bone vs 8m-bone	mmu-miR-148a-3p	248.47	193.591	-0.360057	9.58046e-24
2m-bone vs 8m-bone	mmu-miR-148b-3p	62.4846	79.2586	0.343067	5.8177e-08
2m-bone vs 8m-bone	mmu-miR-148b-5p	0.5341	1.0961	1.0372	0.0943161
2m-bone vs 8m-bone	mmu-miR-149-3p	6.4754	13.3582	1.04468	1.99316e-09	**
2m-bone vs 8m-bone	mmu-miR-149-5p	4.0722	3.0142	-0.434033	0.12839
2m-bone vs 8m-bone	mmu-miR-150-3p	3.9387	5.1378	0.383431	0.126519
2m-bone vs 8m-bone	mmu-miR-150-5p	45.328	98.6451	1.12184	4.56803e-67	**
2m-bone vs 8m-bone	mmu-miR-151-3p	26.369	19.6605	-0.423543	0.000142461
2m-bone vs 8m-bone	mmu-miR-151-5p	15.5544	12.8787	-0.272336	0.0539705
2m-bone vs 8m-bone	mmu-miR-152-3p	487.393	228.665	-1.09185	0	**
2m-bone vs 8m-bone	mmu-miR-154-5p	2.1362	1.2331	-0.792757	0.0604312
2m-bone vs 8m-bone	mmu-miR-155-5p	4.406	13.2897	1.59277	1.04806e-16	**
2m-bone vs 8m-bone	mmu-miR-15a-3p	4.2724	0.959	-2.15544	1.00378e-08	**
2m-bone vs 8m-bone	mmu-miR-15a-5p	312.223	215.581	-0.534347	4.052e-59
2m-bone vs 8m-bone	mmu-miR-15b-3p	10.2138	20.4826	1.00388	6.35076e-13	**
2m-bone vs 8m-bone	mmu-miR-15b-5p	823.782	814.713	-0.0159703	0.38904
2m-bone vs 8m-bone	mmu-miR-16-1-3p	9.4127	15.7558	0.743202	1.03986e-06
2m-bone vs 8m-bone	mmu-miR-16-2-3p	1.8692	5.5488	1.56975	1.22808e-07	**
2m-bone vs 8m-bone	mmu-miR-16-5p	2947.92	1875.9	-0.652115	0
2m-bone vs 8m-bone	mmu-miR-17-3p	32.978	62.8178	0.92967	2.89537e-32
2m-bone vs 8m-bone	mmu-miR-17-5p	79.7746	130.773	0.713067	4.76551e-42
2m-bone vs 8m-bone	mmu-miR-181a-1-3p	34.4466	21.1676	-0.702504	6.36967e-12
2m-bone vs 8m-bone	mmu-miR-181a-2-3p	5.2738	4.4527	-0.244162	0.313818
2m-bone vs 8m-bone	mmu-miR-181a-5p	2750.12	1506.19	-0.868594	0
2m-bone vs 8m-bone	mmu-miR-181b-1-3p	1.936	1.3016	-0.572793	0.180063
2m-bone vs 8m-bone	mmu-miR-181b-5p	1185.54	703.121	-0.753698	0
2m-bone vs 8m-bone	mmu-miR-181c-3p	8.8119	6.9189	-0.34891	0.0670463
2m-bone vs 8m-bone	mmu-miR-181c-5p	61.9505	49.4596	-0.324865	5.30931e-06
2m-bone vs 8m-bone	mmu-miR-181d-5p	274.839	308.472	0.166553	8.47183e-08
2m-bone vs 8m-bone	mmu-miR-1839-3p	38.3185	36.8549	-0.0561846	0.516821
2m-bone vs 8m-bone	mmu-miR-1839-5p	1227.33	2124.5	0.791603	0
2m-bone vs 8m-bone	mmu-miR-1843-3p	2.3365	4.1102	0.81486	0.00714073
2m-bone vs 8m-bone	mmu-miR-1843-5p	1.1349	1.8496	0.704648	0.113914
2m-bone vs 8m-bone	mmu-miR-1843b-3p	2.8038	3.0142	0.104392	0.737616
2m-bone vs 8m-bone	mmu-miR-1843b-5p	0.8678	1.3701	0.658847	0.201497
2m-bone vs 8m-bone	mmu-miR-184-3p	4.0054	16.0298	2.00074	1.24684e-26	**
2m-bone vs 8m-bone	mmu-miR-185-5p	627.583	943.294	0.587902	1.32306e-207
2m-bone vs 8m-bone	mmu-miR-186-3p	3.6716	15.4818	2.07609	5.76539e-27	**
2m-bone vs 8m-bone	mmu-miR-186-5p	12.35	16.0298	0.376245	0.0078669
2m-bone vs 8m-bone	mmu-miR-187-3p	0.5341	1.0276	0.944097	0.134281
2m-bone vs 8m-bone	mmu-miR-18a-3p	2.8038	6.0968	1.12067	1.86451e-05	**
2m-bone vs 8m-bone	mmu-miR-18a-5p	11.3487	6.8504	-0.728267	4.83256e-05
2m-bone vs 8m-bone	mmu-miR-191-3p	2.0695	1.7126	-0.273094	0.486151
2m-bone vs 8m-bone	mmu-miR-191-5p	3157.87	4767.16	0.594177	0
2m-bone vs 8m-bone	mmu-miR-192-5p	267.629	480.005	0.842814	6.37157e-199
2m-bone vs 8m-bone	mmu-miR-1929-5p	0.2003	1.0961	2.45215	0.00213766	**
2m-bone vs 8m-bone	mmu-miR-193-3p	21.429	17.2629	-0.31189	0.0100537
2m-bone vs 8m-bone	mmu-miR-1934-3p	0.8011	3.4937	2.1247	2.69113e-07	**
2m-bone vs 8m-bone	mmu-miR-193b-3p	14.9536	7.1929	-1.05585	1.64236e-10	**
2m-bone vs 8m-bone	mmu-miR-193b-5p	3.2043	1.7811	-0.847241	0.0144911
2m-bone vs 8m-bone	mmu-miR-1940	1.5354	1.3016	-0.238328	0.600201
2m-bone vs 8m-bone	mmu-miR-1943-5p	1.1349	1.9181	0.757113	0.0864667
2m-bone vs 8m-bone	mmu-miR-194-5p	3.0041	4.8638	0.695151	0.0107277
2m-bone vs 8m-bone	mmu-miR-1947-5p	1.1349	0.959	-0.242962	0.648595
2m-bone vs 8m-bone	mmu-miR-1948-3p	0.267	1.4386	2.42975	0.000419957	**
2m-bone vs 8m-bone	mmu-miR-1949	0.8678	1.3016	0.584852	0.263073
2m-bone vs 8m-bone	mmu-miR-195-5p	269.632	128.444	-1.06985	2.61759e-166	**
2m-bone vs 8m-bone	mmu-miR-1956	0.0668	1.0276	3.94329	0.000225652	**
2m-bone vs 8m-bone	mmu-miR-1958	1.5354	2.3291	0.601158	0.122321
2m-bone vs 8m-bone	mmu-miR-1960	0.3338	1.0961	1.71532	0.0143324	*
2m-bone vs 8m-bone	mmu-miR-1964-3p	2.5368	3.2882	0.374288	0.232899
2m-bone vs 8m-bone	mmu-miR-1965	2.2697	2.3976	0.0790894	0.819799
2m-bone vs 8m-bone	mmu-miR-1968-5p	0.7343	1.2331	0.747848	0.176639
2m-bone vs 8m-bone	mmu-miR-196a-5p	37.7177	19.1125	-0.980725	1.13196e-21
2m-bone vs 8m-bone	mmu-miR-196b-3p	1.2684	1.3701	0.111271	0.810361
2m-bone vs 8m-bone	mmu-miR-196b-5p	29.6401	18.0164	-0.71824	8.14946e-11
2m-bone vs 8m-bone	mmu-miR-1981-5p	89.1206	201.948	1.18016	1.28279e-146	**
2m-bone vs 8m-bone	mmu-miR-1983	2.3365	5.1378	1.1368	7.13713e-05	**
2m-bone vs 8m-bone	mmu-miR-199a-3p	8781.75	4669.07	-0.911375	0
2m-bone vs 8m-bone	mmu-miR-199a-5p	239.925	121.936	-0.976454	8.29188e-128
2m-bone vs 8m-bone	mmu-miR-199b-3p	8781.62	4668.86	-0.911417	0
2m-bone vs 8m-bone	mmu-miR-199b-5p	22.5639	9.933	-1.18372	7.02757e-18	**
2m-bone vs 8m-bone	mmu-miR-19a-3p	0.6676	1.0276	0.622223	0.29529
2m-bone vs 8m-bone	mmu-miR-19b-3p	78.5063	100.358	0.354271	3.15048e-10
2m-bone vs 8m-bone	mmu-miR-1a-1-5p	0.5341	1.5756	1.56072	0.00562158	**
2m-bone vs 8m-bone	mmu-miR-1a-3p	11910.7	37819.4	1.66687	0	**
2m-bone vs 8m-bone	mmu-miR-200a-3p	1.0014	0.959	-0.0624156	0.911815
2m-bone vs 8m-bone	mmu-miR-200b-3p	0.4005	1.1646	1.53996	0.0191815	*
2m-bone vs 8m-bone	mmu-miR-200c-3p	2.3365	5.3433	1.19338	2.54085e-05	**
2m-bone vs 8m-bone	mmu-miR-203-3p	10.1471	12.4676	0.297116	0.0606346
2m-bone vs 8m-bone	mmu-miR-204-5p	19.5598	18.7015	-0.0647376	0.59451
2m-bone vs 8m-bone	mmu-miR-206-3p	590.132	589.473	-0.00161171	0.941299
2m-bone vs 8m-bone	mmu-miR-20a-5p	48.7326	58.2965	0.258522	0.000375166
2m-bone vs 8m-bone	mmu-miR-20b-5p	5.9414	4.1787	-0.507749	0.0335459
2m-bone vs 8m-bone	mmu-miR-210-3p	46.7299	34.7998	-0.425267	3.67309e-07
2m-bone vs 8m-bone	mmu-miR-210-5p	0.8011	2.3976	1.58154	0.000518424	**
2m-bone vs 8m-bone	mmu-miR-212-3p	1.4019	2.2606	0.689322	0.0858137
2m-bone vs 8m-bone	mmu-miR-212-5p	1.3351	1.6441	0.30035	0.494863
2m-bone vs 8m-bone	mmu-miR-21-3p	1.6689	1.0276	-0.699619	0.137926
2m-bone vs 8m-bone	mmu-miR-214-3p	85.3822	39.8691	-1.09866	3.09042e-56	**
2m-bone vs 8m-bone	mmu-miR-214-5p	2.3365	1.4386	-0.699684	0.0777901
2m-bone vs 8m-bone	mmu-miR-215-5p	1.6689	3.0142	0.852878	0.0168378
2m-bone vs 8m-bone	mmu-miR-21-5p	2075.01	5869.52	1.50013	0	**
2m-bone vs 8m-bone	mmu-miR-218-5p	1.8692	1.3016	-0.522135	0.225934
2m-bone vs 8m-bone	mmu-miR-219-1-3p	9.4127	17.8794	0.925618	3.39653e-10
2m-bone vs 8m-bone	mmu-miR-219-5p	3.3379	2.3976	-0.47735	0.133547
2m-bone vs 8m-bone	mmu-miR-221-3p	440.53	995.151	1.17568	0	**
2m-bone vs 8m-bone	mmu-miR-221-5p	53.2053	109.332	1.03907	1.1787e-65	**
2m-bone vs 8m-bone	mmu-miR-222-3p	409.755	1233.54	1.58998	0	**
2m-bone vs 8m-bone	mmu-miR-222-5p	0.5341	1.5756	1.56072	0.00562158	**
2m-bone vs 8m-bone	mmu-miR-223-3p	2820.08	5693.06	1.01347	0	**
2m-bone vs 8m-bone	mmu-miR-223-5p	59.7475	1212.92	4.34347	0	**
2m-bone vs 8m-bone	mmu-miR-22-3p	1021.98	535.698	-0.93188	0
2m-bone vs 8m-bone	mmu-miR-22-5p	22.4971	22.9487	0.0286734	0.796384
2m-bone vs 8m-bone	mmu-miR-23a-3p	1565.79	1578.8	0.0119429	0.372076
2m-bone vs 8m-bone	mmu-miR-23a-5p	2.9373	6.3708	1.11698	1.27209e-05	**
2m-bone vs 8m-bone	mmu-miR-23b-3p	414.895	404.377	-0.0370464	0.157707
2m-bone vs 8m-bone	mmu-miR-23b-5p	11.6157	22.9487	0.982336	7.49992e-14
2m-bone vs 8m-bone	mmu-miR-24-1-5p	1.2016	1.0961	-0.132577	0.794556
2m-bone vs 8m-bone	mmu-miR-24-2-5p	6.6757	5.2748	-0.339803	0.120361
2m-bone vs 8m-bone	mmu-miR-24-3p	499.276	503.433	0.011962	0.613614
2m-bone vs 8m-bone	mmu-miR-25-3p	1744.43	2132.86	0.290034	2.06789e-127
2m-bone vs 8m-bone	mmu-miR-25-5p	80.2419	129.335	0.688682	3.07302e-39
2m-bone vs 8m-bone	mmu-miR-26a-5p	1298.76	1398.57	0.106819	1.45351e-13
2m-bone vs 8m-bone	mmu-miR-26b-5p	938.337	1662.1	0.824831	0
2m-bone vs 8m-bone	mmu-miR-27a-3p	609.759	410.199	-0.571913	2.88681e-128
2m-bone vs 8m-bone	mmu-miR-27b-3p	569.037	452.329	-0.331149	7.33005e-45
2m-bone vs 8m-bone	mmu-miR-27b-5p	23.2982	34.6628	0.57317	8.52339e-09
2m-bone vs 8m-bone	mmu-miR-28-3p	5.207	5.5488	0.0917234	0.688682
2m-bone vs 8m-bone	mmu-miR-28-5p	5.3406	4.6582	-0.197229	0.40922
2m-bone vs 8m-bone	mmu-miR-296-3p	26.9698	7.4669	-1.85276	2.09948e-39	**
2m-bone vs 8m-bone	mmu-miR-296-5p	11.549	1.5756	-2.87379	4.78814e-29	**
2m-bone vs 8m-bone	mmu-miR-297a-3p	5.207	5.2063	-0.00019396	0.999632
2m-bone vs 8m-bone	mmu-miR-297b-3p	5.207	5.2063	-0.00019396	0.999632
2m-bone vs 8m-bone	mmu-miR-297c-3p	5.207	5.2063	-0.00019396	0.999632
2m-bone vs 8m-bone	mmu-miR-298-5p	53.4056	13.5637	-1.97724	3.63973e-83	**
2m-bone vs 8m-bone	mmu-miR-299-3p	1.6022	0.2055	-2.96284	3.64842e-05	**
2m-bone vs 8m-bone	mmu-miR-299-5p	5.0068	1.4386	-1.79922	3.50235e-08	**
2m-bone vs 8m-bone	mmu-miR-29a-3p	4556.03	7505.52	0.720175	0
2m-bone vs 8m-bone	mmu-miR-29a-5p	2.203	4.4527	1.01521	0.000751368	**
2m-bone vs 8m-bone	mmu-miR-29b-1-5p	1.0681	1.8496	0.792167	0.0801927
2m-bone vs 8m-bone	mmu-miR-29b-3p	68.4927	148.31	1.1146	7.03978e-99	**
2m-bone vs 8m-bone	mmu-miR-29c-3p	108.213	217.841	1.0094	4.91297e-123	**
2m-bone vs 8m-bone	mmu-miR-29c-5p	1.0014	4.9323	2.30024	1.19404e-10	**
2m-bone vs 8m-bone	mmu-miR-301a-3p	1.8692	3.6992	0.984792	0.00277033
2m-bone vs 8m-bone	mmu-miR-301a-5p	3.2711	6.7819	1.05191	1.78442e-05	**
2m-bone vs 8m-bone	mmu-miR-3064-5p	1.5354	1.7811	0.214154	0.606268
2m-bone vs 8m-bone	mmu-miR-3066-5p	0.6676	1.5756	1.23885	0.0199554	*
2m-bone vs 8m-bone	mmu-miR-3068-5p	2.8706	5.8228	1.02036	0.000106598	**
2m-bone vs 8m-bone	mmu-miR-3095-3p	2.8038	2.6031	-0.107153	0.743272
2m-bone vs 8m-bone	mmu-miR-3096-5p	0.4005	3.7677	3.23381	1.54611e-11	**
2m-bone vs 8m-bone	mmu-miR-3096b-5p	0.4673	3.8362	3.03726	3.97023e-11	**
2m-bone vs 8m-bone	mmu-miR-30a-3p	70.8292	74.6004	0.0748391	0.229105
2m-bone vs 8m-bone	mmu-miR-30a-5p	253.476	279.632	0.141676	1.31788e-05
2m-bone vs 8m-bone	mmu-miR-30b-3p	8.7452	15.4818	0.82401	1.20292e-07
2m-bone vs 8m-bone	mmu-miR-30b-5p	66.8238	84.3279	0.335648	4.22504e-08
2m-bone vs 8m-bone	mmu-miR-30c-1-3p	7.7438	9.0425	0.22368	0.22327
2m-bone vs 8m-bone	mmu-miR-30c-2-3p	74.7679	65.5579	-0.189649	0.0027983
2m-bone vs 8m-bone	mmu-miR-30c-5p	105.476	138.72	0.395257	2.51909e-16
2m-bone vs 8m-bone	mmu-miR-30d-5p	759.094	1154.83	0.605334	3.15183e-267
2m-bone vs 8m-bone	mmu-miR-30e-3p	17.6906	16.9204	-0.0642193	0.615599
2m-bone vs 8m-bone	mmu-miR-30e-5p	79.9082	103.166	0.368558	3.604e-11
2m-bone vs 8m-bone	mmu-miR-3102-3p	8.0108	12.3991	0.630217	0.000180284
2m-bone vs 8m-bone	mmu-miR-3107-3p	5.1403	3.6307	-0.501605	0.0507208
2m-bone vs 8m-bone	mmu-miR-3107-5p	755.623	360.877	-1.06616	0	**
2m-bone vs 8m-bone	mmu-miR-31-5p	8.2779	5.6858	-0.541901	0.00769409
2m-bone vs 8m-bone	mmu-miR-320-3p	2241.03	2088.67	-0.101577	5.39759e-19
2m-bone vs 8m-bone	mmu-miR-322-3p	194.663	142.624	-0.448762	1.00545e-27
2m-bone vs 8m-bone	mmu-miR-322-5p	64.9546	49.5966	-0.38919	3.34838e-08
2m-bone vs 8m-bone	mmu-miR-324-3p	4.3392	3.3567	-0.370385	0.175482
2m-bone vs 8m-bone	mmu-miR-324-5p	9.613	14.7968	0.622227	5.20826e-05
2m-bone vs 8m-bone	mmu-miR-32-5p	0.6676	1.9866	1.57325	0.00169232	**
2m-bone vs 8m-bone	mmu-miR-326-3p	2.2697	0.685	-1.72833	0.000343035	**
2m-bone vs 8m-bone	mmu-miR-328-3p	7.9441	7.7409	-0.0373825	0.844884
2m-bone vs 8m-bone	mmu-miR-329-3p	5.6743	1.9866	-1.51414	2.04299e-07	**
2m-bone vs 8m-bone	mmu-miR-330-3p	7.6103	15.0708	0.985731	1.24265e-09
2m-bone vs 8m-bone	mmu-miR-331-3p	32.7109	4.9323	-2.72944	2.56878e-75	**
2m-bone vs 8m-bone	mmu-miR-335-5p	3.4046	2.1921	-0.635172	0.0497866
2m-bone vs 8m-bone	mmu-miR-33-5p	30.2409	11.0976	-1.44625	2.38346e-31	**
2m-bone vs 8m-bone	mmu-miR-337-5p	1.8024	0.6165	-1.54775	0.00329926	**
2m-bone vs 8m-bone	mmu-miR-338-3p	5.5408	13.3582	1.26956	2.35207e-12	**
2m-bone vs 8m-bone	mmu-miR-339-3p	3.0708	3.4252	0.157574	0.593801
2m-bone vs 8m-bone	mmu-miR-339-5p	15.6879	14.5228	-0.111333	0.416052
2m-bone vs 8m-bone	mmu-miR-340-5p	316.361	804.643	1.34677	0	**
2m-bone vs 8m-bone	mmu-miR-341-3p	4.7397	0.137	-5.11255	7.2182e-19	**
2m-bone vs 8m-bone	mmu-miR-342-3p	239.858	414.858	0.790436	1.94565e-154
2m-bone vs 8m-bone	mmu-miR-342-5p	10.5476	21.2361	1.0096	1.85735e-13	**
2m-bone vs 8m-bone	mmu-miR-345-3p	37.0501	30.2101	-0.294446	0.00134254
2m-bone vs 8m-bone	mmu-miR-345-5p	18.8255	30.6211	0.701838	9.15445e-11
2m-bone vs 8m-bone	mmu-miR-3470a	7.6771	6.0283	-0.34881	0.0876344
2m-bone vs 8m-bone	mmu-miR-3470b	9.2125	7.6039	-0.276853	0.132435
2m-bone vs 8m-bone	mmu-miR-3473	1.1349	0.411	-1.46535	0.0266603	*
2m-bone vs 8m-bone	mmu-miR-3473b	78.2392	11.6456	-2.74811	5.27086e-179	**
2m-bone vs 8m-bone	mmu-miR-3474	1.4019	1.7126	0.288805	0.501775
2m-bone vs 8m-bone	mmu-miR-34a-5p	3.2043	7.3984	1.2072	5.51367e-07	**
2m-bone vs 8m-bone	mmu-miR-34c-5p	42.6577	30.7581	-0.47184	8.95016e-08
2m-bone vs 8m-bone	mmu-miR-350-3p	39.4534	56.5154	0.518494	1.87645e-11
2m-bone vs 8m-bone	mmu-miR-351-3p	3.2711	1.7126	-0.933588	0.00733066
2m-bone vs 8m-bone	mmu-miR-351-5p	3.3379	3.2197	-0.0520145	0.861344
2m-bone vs 8m-bone	mmu-miR-361-3p	0.9346	2.1236	1.18409	0.00882527	**
2m-bone vs 8m-bone	mmu-miR-361-5p	15.9549	22.4007	0.489544	6.08127e-05
2m-bone vs 8m-bone	mmu-miR-362-3p	12.6838	11.3716	-0.157552	0.304726
2m-bone vs 8m-bone	mmu-miR-362-5p	5.7411	6.3023	0.134551	0.53441
2m-bone vs 8m-bone	mmu-miR-363-3p	6.4754	6.9874	0.109786	0.591776
2m-bone vs 8m-bone	mmu-miR-363-5p	17.7574	17.1259	-0.0522405	0.681877
2m-bone vs 8m-bone	mmu-miR-365-2-5p	3.8052	3.7677	-0.0142882	0.959769
2m-bone vs 8m-bone	mmu-miR-365-3p	28.839	22.5377	-0.355681	0.000723197
2m-bone vs 8m-bone	mmu-miR-374-5p	53.2721	70.7642	0.40964	1.45002e-09
2m-bone vs 8m-bone	mmu-miR-375-3p	0.3338	3.9047	3.54816	8.32202e-13	**
2m-bone vs 8m-bone	mmu-miR-376a-3p	2.0695	0.274	-2.91703	2.78823e-06	**
2m-bone vs 8m-bone	mmu-miR-376c-3p	1.2016	0.137	-3.13271	0.000275798	**
2m-bone vs 8m-bone	mmu-miR-378-3p	564.497	453.357	-0.316321	5.64572e-41
2m-bone vs 8m-bone	mmu-miR-378-5p	6.7425	2.7401	-1.29906	4.4477e-07	**
2m-bone vs 8m-bone	mmu-miR-379-5p	5.4073	2.0551	-1.3957	1.83284e-06	**
2m-bone vs 8m-bone	mmu-miR-382-3p	24.0325	6.3708	-1.91544	7.80704e-37	**
2m-bone vs 8m-bone	mmu-miR-382-5p	10.6144	3.1512	-1.75205	2.53263e-15	**
2m-bone vs 8m-bone	mmu-miR-410-3p	6.0081	0.822	-2.8697	9.55373e-16	**
2m-bone vs 8m-bone	mmu-miR-411-5p	16.9563	4.1102	-2.04454	1.11033e-28	**
2m-bone vs 8m-bone	mmu-miR-421-3p	2.8706	4.7952	0.740239	0.00743939
2m-bone vs 8m-bone	mmu-miR-423-3p	25.3677	41.8557	0.722431	7.69619e-15
2m-bone vs 8m-bone	mmu-miR-423-5p	1057.77	2099.84	0.98926	0
2m-bone vs 8m-bone	mmu-miR-425-3p	14.019	13.9062	-0.0116552	0.935377
2m-bone vs 8m-bone	mmu-miR-425-5p	62.8851	81.5877	0.375633	2.0717e-09
2m-bone vs 8m-bone	mmu-miR-433-3p	3.8719	1.5071	-1.36127	7.74597e-05	**
2m-bone vs 8m-bone	mmu-miR-434-3p	27.5039	6.9189	-1.99102	4.83476e-44	**
2m-bone vs 8m-bone	mmu-miR-450a-5p	5.207	5.0693	-0.0386659	0.870322
2m-bone vs 8m-bone	mmu-miR-450b-3p	8.7452	10.344	0.242231	0.159615
2m-bone vs 8m-bone	mmu-miR-451	2630.49	2561.96	-0.0380829	0.000255395
2m-bone vs 8m-bone	mmu-miR-455-3p	80.1084	29.3195	-1.45009	1.50639e-80	**
2m-bone vs 8m-bone	mmu-miR-455-5p	9.4127	3.6992	-1.3474	8.05858e-10	**
2m-bone vs 8m-bone	mmu-miR-466a-3p	5.6076	7.7409	0.465118	0.0247419
2m-bone vs 8m-bone	mmu-miR-466b-3p	5.6076	7.7409	0.465118	0.0247419
2m-bone vs 8m-bone	mmu-miR-466c-3p	5.6076	7.7409	0.465118	0.0247419
2m-bone vs 8m-bone	mmu-miR-466d-3p	1.936	2.1236	0.133433	0.721091
2m-bone vs 8m-bone	mmu-miR-466e-3p	5.6076	7.7409	0.465118	0.0247419
2m-bone vs 8m-bone	mmu-miR-466f-3p	1.6022	3.1512	0.975847	0.00618707
2m-bone vs 8m-bone	mmu-miR-466h-3p	1.936	1.0961	-0.8207	0.0659464
2m-bone vs 8m-bone	mmu-miR-466i-3p	0.9346	2.0551	1.13679	0.012668	*
2m-bone vs 8m-bone	mmu-miR-466i-5p	5.4741	7.6724	0.487056	0.0197053
2m-bone vs 8m-bone	mmu-miR-466p-3p	5.6076	7.6724	0.452294	0.0293584
2m-bone vs 8m-bone	mmu-miR-467a-3p	7.41	12.7417	0.782012	4.4574e-06
2m-bone vs 8m-bone	mmu-miR-467a-5p	14.1525	12.6047	-0.167095	0.250869
2m-bone vs 8m-bone	mmu-miR-467b-5p	14.1525	12.6047	-0.167095	0.250869
2m-bone vs 8m-bone	mmu-miR-467c-3p	1.0014	1.0276	0.0372604	0.942221
2m-bone vs 8m-bone	mmu-miR-467c-5p	3.5381	3.0142	-0.2312	0.43484
2m-bone vs 8m-bone	mmu-miR-467d-3p	7.41	12.7417	0.782012	4.4574e-06
2m-bone vs 8m-bone	mmu-miR-467d-5p	3.8052	2.1236	-0.84146	0.00799451
2m-bone vs 8m-bone	mmu-miR-467e-3p	1.7357	1.4386	-0.270852	0.527904
2m-bone vs 8m-bone	mmu-miR-467e-5p	4.94	3.7677	-0.390827	0.128238
2m-bone vs 8m-bone	mmu-miR-484	17.5571	22.8802	0.382045	0.00127298
2m-bone vs 8m-bone	mmu-miR-485-5p	9.5463	2.8771	-1.73033	1.04314e-13	**
2m-bone vs 8m-bone	mmu-miR-486-3p	54.2735	45.2809	-0.261345	0.00052922
2m-bone vs 8m-bone	mmu-miR-486-5p	756.691	361.288	-1.06656	0	**
2m-bone vs 8m-bone	mmu-miR-497-5p	295.467	61.5847	-2.26235	0	**
2m-bone vs 8m-bone	mmu-miR-499-5p	2.0695	1.0276	-1.01	0.0235197	*
2m-bone vs 8m-bone	mmu-miR-500-3p	16.8228	10.1385	-0.730574	6.86817e-07
2m-bone vs 8m-bone	mmu-miR-501-3p	5.6076	10.8921	0.957827	4.67491e-07
2m-bone vs 8m-bone	mmu-miR-501-5p	0.5341	1.0961	1.0372	0.0943161
2m-bone vs 8m-bone	mmu-miR-503-5p	162.487	214.827	0.402856	3.04704e-25
2m-bone vs 8m-bone	mmu-miR-505-5p	4.406	8.2889	0.911711	2.49734e-05
2m-bone vs 8m-bone	mmu-miR-5097	51.0024	75.3539	0.563117	6.3995e-17
2m-bone vs 8m-bone	mmu-miR-5100	5.6743	11.5086	1.0202	4.801e-08	**
2m-bone vs 8m-bone	mmu-miR-5102	4.1389	5.0008	0.272912	0.273968
2m-bone vs 8m-bone	mmu-miR-5105	5.8079	5.2063	-0.157758	0.488126
2m-bone vs 8m-bone	mmu-miR-5109	58.6127	60.4201	0.0438153	0.523945
2m-bone vs 8m-bone	mmu-miR-5110	0.4673	1.7126	1.87377	0.00102101	**
2m-bone vs 8m-bone	mmu-miR-5113	3.0708	4.0417	0.396348	0.162605
2m-bone vs 8m-bone	mmu-miR-511-3p	28.7055	34.8683	0.280589	0.00294138
2m-bone vs 8m-bone	mmu-miR-5114	7.0762	18.907	1.41787	1.01759e-19	**
2m-bone vs 8m-bone	mmu-miR-5115	0.6676	1.0961	0.715324	0.221254
2m-bone vs 8m-bone	mmu-miR-5117-3p	0.7343	3.4252	2.22175	1.6369e-07	**
2m-bone vs 8m-bone	mmu-miR-5117-5p	1.0681	1.9866	0.895255	0.044039
2m-bone vs 8m-bone	mmu-miR-5121	1.5354	0.7535	-1.02694	0.0490921	*
2m-bone vs 8m-bone	mmu-miR-5126	3.4714	1.8496	-0.908304	0.00691784
2m-bone vs 8m-bone	mmu-miR-5128	0.8678	1.0276	0.243844	0.659549
2m-bone vs 8m-bone	mmu-miR-5129	0.9346	1.0961	0.229958	0.666626
2m-bone vs 8m-bone	mmu-miR-532-3p	10.2806	26.9219	1.38886	1.26913e-26	**
2m-bone vs 8m-bone	mmu-miR-532-5p	4.673	9.659	1.04752	3.25012e-07	**
2m-bone vs 8m-bone	mmu-miR-541-5p	8.1444	2.8771	-1.50119	5.79894e-10	**
2m-bone vs 8m-bone	mmu-miR-542-3p	2.47	4.7952	0.95708	0.000862423
2m-bone vs 8m-bone	mmu-miR-542-5p	2.6035	2.1921	-0.248139	0.474745
2m-bone vs 8m-bone	mmu-miR-574-3p	61.817	26.8534	-1.2029	2.36313e-47	**
2m-bone vs 8m-bone	mmu-miR-574-5p	17.0898	18.496	0.114078	0.364747
2m-bone vs 8m-bone	mmu-miR-598-3p	10.2138	18.2905	0.840575	4.81888e-09
2m-bone vs 8m-bone	mmu-miR-652-3p	51.6032	41.3762	-0.318659	4.51676e-05
2m-bone vs 8m-bone	mmu-miR-652-5p	0.5341	1.0961	1.0372	0.0943161
2m-bone vs 8m-bone	mmu-miR-653-5p	1.0014	0.3425	-1.54784	0.0308809	*
2m-bone vs 8m-bone	mmu-miR-664-3p	2.8038	5.9598	1.08788	3.60575e-05	**
2m-bone vs 8m-bone	mmu-miR-664-5p	12.9509	24.8668	0.941169	5.79215e-14
2m-bone vs 8m-bone	mmu-miR-669a-3p	11.1484	16.7149	0.584298	4.79356e-05
2m-bone vs 8m-bone	mmu-miR-669a-5p	5.1403	6.0283	0.229899	0.307624
2m-bone vs 8m-bone	mmu-miR-669b-5p	1.0681	1.0961	0.0373327	0.940419
2m-bone vs 8m-bone	mmu-miR-669c-5p	126.505	171.259	0.436989	1.61633e-23
2m-bone vs 8m-bone	mmu-miR-669d-5p	1.6022	1.1646	-0.46022	0.319036
2m-bone vs 8m-bone	mmu-miR-669f-3p	1.2684	0.7535	-0.75133	0.171048
2m-bone vs 8m-bone	mmu-miR-669l-5p	1.0014	1.0961	0.130361	0.802644
2m-bone vs 8m-bone	mmu-miR-669o-3p	11.1484	16.7149	0.584298	4.79356e-05
2m-bone vs 8m-bone	mmu-miR-669o-5p	0.4005	2.3976	2.58172	1.9049e-06	**
2m-bone vs 8m-bone	mmu-miR-669p-5p	5.1403	6.0283	0.229899	0.307624
2m-bone vs 8m-bone	mmu-miR-672-5p	2.47	2.0551	-0.265302	0.458213
2m-bone vs 8m-bone	mmu-miR-674-3p	15.2874	13.5637	-0.172592	0.218083
2m-bone vs 8m-bone	mmu-miR-674-5p	88.186	77.135	-0.193164	0.000951161
2m-bone vs 8m-bone	mmu-miR-676-3p	68.2924	67.6815	-0.0129635	0.840689
2m-bone vs 8m-bone	mmu-miR-676-5p	3.0708	1.5756	-0.962713	0.00772295
2m-bone vs 8m-bone	mmu-miR-690	2.203	1.7126	-0.363281	0.346109
2m-bone vs 8m-bone	mmu-miR-700-3p	1.0014	0.01	-6.64587	3.74714e-05	**
2m-bone vs 8m-bone	mmu-miR-700-5p	3.0041	2.5346	-0.245175	0.447253
2m-bone vs 8m-bone	mmu-miR-708-5p	12.4168	7.2614	-0.773974	7.38171e-06
2m-bone vs 8m-bone	mmu-miR-709	1.0681	0.2055	-2.37784	0.00309624	**
2m-bone vs 8m-bone	mmu-miR-712-3p	0.5341	1.1646	1.12465	0.0653092
2m-bone vs 8m-bone	mmu-miR-712-5p	0.6008	2.5346	2.0768	1.69398e-05	**
2m-bone vs 8m-bone	mmu-miR-720	6.4754	4.1102	-0.655761	0.00520733
2m-bone vs 8m-bone	mmu-miR-744-5p	199.136	264.081	0.407227	3.06833e-31
2m-bone vs 8m-bone	mmu-miR-760-3p	0.7343	1.5756	1.10146	0.0339939	*
2m-bone vs 8m-bone	mmu-miR-7a-1-3p	4.0054	8.7685	1.13038	2.26866e-07	**
2m-bone vs 8m-bone	mmu-miR-7a-5p	19.8936	40.0061	1.00792	6.01049e-24	**
2m-bone vs 8m-bone	mmu-miR-872-3p	4.8065	3.6992	-0.377773	0.146133
2m-bone vs 8m-bone	mmu-miR-872-5p	34.4466	30.8266	-0.160186	0.0851436
2m-bone vs 8m-bone	mmu-miR-877-5p	3.7384	12.8787	1.78449	8.27491e-19	**
2m-bone vs 8m-bone	mmu-miR-92a-1-5p	5.9414	9.385	0.659554	0.000696821
2m-bone vs 8m-bone	mmu-miR-92a-2-5p	2.9373	4.2472	0.532021	0.0605892
2m-bone vs 8m-bone	mmu-miR-92a-3p	1742.96	2423.25	0.475402	0
2m-bone vs 8m-bone	mmu-miR-92b-3p	18.2247	21.5101	0.239119	0.0450262
2m-bone vs 8m-bone	mmu-miR-92b-5p	2.203	3.9047	0.825742	0.00801842
2m-bone vs 8m-bone	mmu-miR-93-3p	2.0695	2.3291	0.17049	0.635391
2m-bone vs 8m-bone	mmu-miR-93-5p	711.697	605.503	-0.233128	2.18892e-29
2m-bone vs 8m-bone	mmu-miR-9-5p	0.6008	1.7811	1.56781	0.0030763	**
2m-bone vs 8m-bone	mmu-miR-98-3p	2.8706	4.3157	0.588242	0.0383442
2m-bone vs 8m-bone	mmu-miR-98-5p	105.676	158.106	0.581241	1.258e-35
2m-bone vs 8m-bone	mmu-miR-99a-3p	1.0681	0.548	-0.962799	0.12265
2m-bone vs 8m-bone	mmu-miR-99a-5p	111.684	78.0941	-0.516144	5.72452e-21
2m-bone vs 8m-bone	mmu-miR-99b-3p	2.8038	1.9866	-0.497082	0.154209
2m-bone vs 8m-bone	mmu-miR-99b-5p	175.237	123.375	-0.50626	6.28972e-31
