# Supplementary material for: Identification and Characterization of MicroRNAs by High Through-Put Sequencing in Mesenchymal Stem Cells and Bone Tissue from Mice of Age-Related Osteoporosis
Source: PLoS One. 2013 Aug 21;8(8):e71895. doi: 10.1371/journal.pone.0071895 (PMC3749187; doi:10.1371/journal.pone.0071895)
Supplement: Table S6 — Two-fold altered expression between the 2m and 25m samples. (XLSX) [file pone.0071895.s007.xlsx]

## Sheet: Suppl_Table_6-MSCs
Table S6 Two-fold altered expression between the 2m and 25m samples.
miR-name	2m-MSCs	25m-MSCs	fold-change(log2 25m-MSCs/2m-MSCs)	p-value	sig-lable
mmu-miR-5102	1.3731	0.0769	-4.15831	3.31305e-05	**
mmu-miR-329-3p	3.2955	0.6153	-2.42114	2.59894e-07	**
mmu-miR-495-3p	1.5791	0.3077	-2.35951	0.000546833	**
mmu-miR-434-3p	17.9192	3.615	-2.30944	3.01262e-32	**
mmu-miR-31-5p	102.641	21.6128	-2.24765	3.30606e-171	**
mmu-miR-378-5p	1.3045	0.3077	-2.0839	0.00377713	**
mmu-miR-467d-5p	1.9224	0.4615	-2.05851	0.00041897	**
mmu-miR-5109	6.591	1.6921	-1.96168	1.20353e-10	**
mmu-miR-129-2-3p	43.9398	13.6138	-1.69046	1.45904e-51	**
mmu-miR-1969	2.1283	0.6922	-1.62044	0.00155049	**
mmu-miR-1839-3p	8.582	2.8458	-1.59248	1.86391e-10	**
mmu-miR-1983	25.6773	8.5374	-1.58862	2.46262e-28	**
mmu-miR-339-5p	14.6237	5.4609	-1.4211	1.78904e-14	**
mmu-miR-382-5p	20.3222	7.6145	-1.41624	1.88525e-19	**
mmu-miR-341-3p	2.403	0.923	-1.38043	0.00273179	**
mmu-miR-299-5p	2.197	0.8461	-1.37663	0.00430846	**
mmu-miR-379-5p	9.2686	3.8457	-1.26911	2.29934e-08	**
mmu-miR-184-3p	1.991	0.8461	-1.23459	0.0126084	*
mmu-miR-339-3p	2.8836	1.2306	-1.22851	0.00261948	**
mmu-miR-664-3p	3.2955	1.4614	-1.17315	0.00188483	**
mmu-miR-223-3p	452.237	212.205	-1.09162	3.8799e-265	**
mmu-miR-485-5p	9.7492	4.6917	-1.05517	7.47456e-07	**
mmu-miR-186-3p	15.9282	7.7683	-1.03591	4.34658e-10	**
mmu-let-7a-1-3p	4.394	2.1536	-1.02878	0.0012038	**
mmu-let-7c-2-3p	4.394	2.1536	-1.02878	0.0012038	**
mmu-miR-134-5p	1.7164	0.8461	-1.02049	0.0474618	*
mmu-miR-331-3p	23.9609	11.8447	-1.01644	4.59493e-14	**
mmu-miR-467a-3p	1.8537	0.923	-1.00601	0.0414145	*
mmu-miR-467d-3p	1.8537	0.923	-1.00601	0.0414145	*
mmu-miR-34c-3p	9.5432	4.7687	-1.00088	2.75326e-06	**
mmu-miR-450b-3p	2.1283	4.3072	1.01705	0.00131801	**
mmu-miR-455-3p	6.4537	13.0754	1.01866	1.90962e-08	**
mmu-miR-483-5p	2.7462	5.6916	1.0514	0.000145589	**
mmu-miR-455-5p	4.6686	9.7681	1.06509	4.74885e-07	**
mmu-miR-322-3p	129.897	273.352	1.07339	5.99226e-159	**
mmu-miR-224-5p	2.197	4.6917	1.09458	0.000369177
mmu-miR-139-3p	25.2654	56.3779	1.15797	1.82538e-38	**
mmu-miR-1a-3p	305.382	709.761	1.21672	0	**
mmu-miR-33-5p	8.5133	19.8438	1.2209	1.05223e-15	**
mmu-miR-223-5p	65.5665	159.289	1.28061	2.5151e-123	**
mmu-miR-148a-3p	68.7933	173.364	1.33346	1.2462e-142	**
mmu-miR-32-5p	1.0985	2.8458	1.3733	0.00094767	**
mmu-miR-1247-3p	3.5701	9.3066	1.38229	1.52063e-09	**
mmu-miR-193-3p	7.4835	20.1514	1.4291	6.73633e-20	**
mmu-miR-542-3p	1.9224	5.2301	1.44393	2.97548e-06	**
mmu-miR-503-3p	0.5492	1.5383	1.48593	0.0104766	*
mmu-miR-335-5p	6.7969	20.6129	1.6006	9.41829e-24	**
mmu-miR-452-5p	2.4716	7.9221	1.68044	1.21127e-10	**
mmu-miR-10b-5p	10.2297	34.2267	1.74236	4.03282e-43	**
mmu-miR-190-5p	0.3433	1.1537	1.74873	0.0132859	*
mmu-miR-677-5p	0.6179	2.0767	1.74885	0.000787803	**
mmu-miR-219-5p	0.5492	2.3074	2.07086	7.24745e-05	**
mmu-miR-149-3p	1.1672	6.6146	2.5026	2.59148e-14	**
mmu-miR-195-5p	1.7164	12.3062	2.84193	5.04305e-29	**
mmu-miR-497-5p	1.7851	14.306	3.00254	2.29134e-35	**
mmu-miR-708-5p	2.8836	28.5351	3.30679	1.32803e-75	**
mmu-miR-708-3p	0.1373	2.4612	4.16396	5.93226e-09	**
mmu-miR-126-3p	0.0687	4.5379	6.04557	1.70615e-18	**
mmu-miR-126-5p	0.1373	10.3834	6.2408	2.18106e-41	**

## Sheet: Suppl_Table_6-bone
Table S6 Two-fold altered expression between the 2m and 25m samples.
miR-name	2m-bone	25m-bone	Fold-change(log2 25m-bone/2m-bone)	p-value	sig-lable
mmu-miR-136-3p	1.8692	0.01	-7.54628	2.6e-07	**
mmu-miR-410-3p	6.0081	0.0917	-6.03384	1.94207e-20	**
mmu-miR-296-5p	11.549	0.367	-4.97584	1.27053e-35	**
mmu-miR-134-5p	2.47	0.0917	-4.75145	3.23e-08	**
mmu-miR-3473	1.1349	0.0917	-3.6295	0.0009132	**
mmu-miR-669b-5p	1.0681	0.0917	-3.54198	0.00150022	**
mmu-miR-99a-3p	1.0681	0.0917	-3.54198	0.00150022	**
mmu-miR-296-3p	26.9698	2.8442	-3.24525	9.47654e-61	**
mmu-miR-341-3p	4.7397	0.734	-2.69094	5.39494e-10	**
mmu-miR-210-3p	46.7299	7.3399	-2.67051	4.16538e-86	**
mmu-miR-298-5p	53.4056	8.5327	-2.64592	3.26982e-97	**
mmu-miR-3107-5p	755.623	121.934	-2.63156	0	**
mmu-miR-329-3p	5.6743	0.9175	-2.62866	1.78115e-11	**
mmu-miR-486-5p	756.691	122.393	-2.62818	0	**
mmu-miR-411-5p	16.9563	2.7525	-2.62301	1.24912e-31	**
mmu-miR-140-5p	51.3362	8.6244	-2.57348	9.15454e-91	**
mmu-miR-20b-5p	5.9414	1.0092	-2.55759	1.19806e-11	**
mmu-miR-709	1.0681	0.1835	-2.54119	0.00648985	**
mmu-miR-467c-5p	3.5381	0.6422	-2.46188	3.72055e-07	**
mmu-miR-433-3p	3.8719	0.734	-2.39919	1.53787e-07	**
mmu-miR-144-3p	47.7313	9.5419	-2.32259	2.45281e-75	**
mmu-miR-125a-3p	2.2697	0.4587	-2.30688	0.000104287	**
mmu-miR-337-5p	1.8024	0.367	-2.29607	0.000619254	**
mmu-miR-497-5p	295.467	60.6461	-2.28451	0	**
mmu-miR-690	2.203	0.4587	-2.26385	0.000158595	**
mmu-miR-127-3p	23.5652	4.9544	-2.24988	1.21639e-36	**
mmu-miR-125b-2-3p	1.7357	0.367	-2.24167	0.000942933	**
mmu-miR-467e-3p	1.7357	0.367	-2.24167	0.000942933	**
mmu-miR-3473b	78.2392	16.8818	-2.21242	1.51576e-115	**
mmu-miR-467d-5p	3.8052	0.8257	-2.20428	7.56802e-07	**
mmu-miR-382-3p	24.0325	5.2297	-2.20019	2.20514e-36	**
mmu-miR-467e-5p	4.94	1.101	-2.1657	2.17905e-08	**
mmu-miR-299-3p	1.6022	0.367	-2.1262	0.00215919	**
mmu-miR-467a-5p	14.1525	3.4865	-2.02121	5.77858e-20	**
mmu-miR-467b-5p	14.1525	3.4865	-2.02121	5.77858e-20	**
mmu-miR-485-5p	9.5463	2.3855	-2.00065	9.47302e-14	**
mmu-miR-434-3p	27.5039	7.2482	-1.92394	3.43527e-35	**
mmu-miR-195-5p	269.632	71.5642	-1.91368	0	**
mmu-miR-376a-3p	2.0695	0.5505	-1.91047	0.00101759	**
mmu-miR-106a-5p	2.737	0.734	-1.89874	0.00014983	**
mmu-miR-331-3p	32.7109	8.8079	-1.8929	1.04156e-40	**
mmu-miR-455-5p	9.4127	2.569	-1.8734	1.40716e-12	**
mmu-miR-467c-3p	1.0014	0.2752	-1.86347	0.0294829	*
mmu-miR-199a-5p	239.925	66.6098	-1.84878	9.40479e-279	**
mmu-miR-720	6.4754	1.835	-1.81919	9.2974e-09	**
mmu-miR-214-3p	85.3822	24.2217	-1.81764	3.47943e-98	**
mmu-miR-378-5p	6.7425	1.9267	-1.80715	5.34132e-09	**
mmu-miR-669d-5p	1.6022	0.4587	-1.80443	0.00580527	**
mmu-miR-455-3p	80.1084	23.396	-1.77569	2.07992e-89	**
mmu-let-7i-3p	5.9414	1.7432	-1.76906	6.9324e-08	**
mmu-miR-335-5p	3.4046	1.0092	-1.75427	5.64374e-05	**
mmu-miR-144-5p	131.044	39.3603	-1.73524	1.22395e-140	**
mmu-miR-181a-5p	2750.12	827.76	-1.73221	0	**
mmu-miR-146a-5p	62.8851	19.0838	-1.72037	1.24149e-67	**
mmu-miR-363-3p	6.4754	2.0185	-1.68169	5.29243e-08	**
mmu-miR-574-3p	61.817	19.726	-1.64791	9.77936e-63	**
mmu-miR-212-3p	1.4019	0.4587	-1.61176	0.0176338	*
mmu-miR-466d-3p	1.936	0.6422	-1.59198	0.00513715	**
mmu-miR-466h-3p	1.936	0.6422	-1.59198	0.00513715	**
mmu-miR-382-5p	10.6144	3.5782	-1.56872	2.81134e-11	**
mmu-miR-196a-5p	37.7177	12.9366	-1.54378	1.30488e-35	**
mmu-miR-5126	3.4714	1.1927	-1.54129	0.000204574	**
mmu-miR-101c	1.6022	0.5505	-1.54124	0.0134833	*
mmu-miR-34a-5p	3.2043	1.101	-1.54119	0.000367599	**
mmu-miR-22-3p	1021.98	363.877	-1.48985	0	**
mmu-miR-3107-3p	5.1403	1.835	-1.48607	9.60424e-06	**
mmu-miR-669f-3p	1.2684	0.4587	-1.46739	0.0357836	*
mmu-miR-708-5p	12.4168	4.4957	-1.46568	7.00103e-12	**
mmu-miR-16-5p	2947.92	1072.18	-1.45915	0	**
mmu-miR-500-3p	16.8228	6.1472	-1.45242	2.0353e-15	**
mmu-miR-299-5p	5.0068	1.835	-1.44811	1.83418e-05	**
mmu-miR-181b-5p	1185.54	435.074	-1.44621	0	**
mmu-miR-15a-5p	312.223	115.145	-1.43912	1.05222e-254	**
mmu-miR-3470b	9.2125	3.4865	-1.40181	1.165e-08	**
mmu-miR-181a-1-3p	34.4466	13.2119	-1.38252	5.24834e-28	**
mmu-miR-674-3p	15.2874	5.8719	-1.38044	3.23928e-13	**
mmu-let-7e-3p	1.6689	0.6422	-1.3778	0.0200838	*
mmu-miR-215-5p	1.6689	0.6422	-1.3778	0.0200838	*
mmu-miR-181c-3p	8.8119	3.3947	-1.37617	3.77888e-08	**
mmu-miR-154-5p	2.1362	0.8257	-1.37136	0.0082338	**
mmu-miR-669a-5p	5.1403	2.0185	-1.34857	3.84202e-05	**
mmu-miR-669p-5p	5.1403	2.0185	-1.34857	3.84202e-05	**
mmu-miR-199b-5p	22.5639	8.9914	-1.3274	7.81379e-18	**
mmu-miR-322-5p	64.9546	26.1485	-1.3127	1.24523e-47	**
mmu-miR-152-3p	487.393	196.526	-1.31036	0	**
mmu-miR-652-3p	51.6032	21.0105	-1.29635	1.72837e-37	**
mmu-miR-379-5p	5.4073	2.202	-1.29609	4.15032e-05	**
mmu-miR-219-5p	3.3379	1.3762	-1.27825	0.00155941	**
mmu-miR-199b-3p	8781.62	3632.07	-1.2737	0	**
mmu-miR-199a-3p	8781.75	3632.43	-1.27357	0	**
mmu-miR-486-3p	54.2735	22.662	-1.25997	9.88781e-38	**
mmu-miR-18a-5p	11.3487	4.7709	-1.25019	6.23601e-09	**
mmu-miR-466a-3p	5.6076	2.4772	-1.17867	0.000105159	**
mmu-miR-466b-3p	5.6076	2.4772	-1.17867	0.000105159	**
mmu-miR-466c-3p	5.6076	2.4772	-1.17867	0.000105159	**
mmu-miR-466e-3p	5.6076	2.4772	-1.17867	0.000105159	**
mmu-miR-466p-3p	5.6076	2.4772	-1.17867	0.000105159	**
mmu-miR-3470a	7.6771	3.3947	-1.17728	5.4294e-06	**
mmu-miR-22-5p	22.4971	10.0006	-1.16965	6.86736e-15	**
mmu-miR-3068-5p	2.8706	1.2845	-1.16015	0.00670658	**
mmu-miR-541-5p	8.1444	3.67	-1.15003	4.22247e-06	**
mmu-miR-15a-3p	4.2724	1.9267	-1.14891	0.000946888	**
mmu-miR-143-5p	45.595	20.7353	-1.13679	1.91477e-27	**
mmu-miR-1839-3p	38.3185	17.7076	-1.11367	1.29441e-22	**
mmu-miR-34c-5p	42.6577	20.1848	-1.07954	7.32985e-24	**
mmu-let-7f-1-3p	1.936	0.9175	-1.0773	0.0379308	*
mmu-miR-5105	5.8079	2.7525	-1.07727	0.000237734	**
mmu-miR-130a-3p	39.2531	18.625	-1.07557	5.85741e-22	**
mmu-miR-362-3p	12.6838	6.0554	-1.06669	5.9519e-08	**
mmu-miR-339-3p	3.0708	1.468	-1.06476	0.00875812	**
mmu-miR-322-3p	194.663	93.7675	-1.05382	4.54738e-99	**
mmu-miR-140-3p	52461.9	25294.3	-1.05246	0	**
mmu-miR-27a-3p	609.759	294.698	-1.049	7.18468e-304	**
mmu-miR-1843b-3p	2.8038	1.3762	-1.02669	0.0152418	*
mmu-miR-129-1-3p	2.1362	4.4957	1.0735	0.000893326	**
mmu-miR-16-2-3p	1.8692	3.9452	1.07768	0.00179645	**
mmu-miR-139-3p	104.475	220.84	1.07985	4.2e-121	**
mmu-miR-340-5p	316.361	673.071	1.08918	0	**
mmu-miR-149-3p	6.4754	13.8541	1.09727	2.88365e-09	**
mmu-miR-1940	1.5354	3.303	1.10516	0.00355242	**
mmu-miR-149-5p	4.0722	8.8079	1.11299	1.6702e-06	**
mmu-miR-221-3p	440.53	992.724	1.17215	0	**
mmu-miR-210-5p	0.8011	1.835	1.19573	0.0207395	*
mmu-miR-223-3p	2820.08	6519.23	1.20896	0	**
mmu-miR-1983	2.3365	5.4132	1.21213	5.79682e-05	**
mmu-miR-29c-5p	1.0014	2.569	1.35919	0.0024827	**
mmu-miR-23a-5p	2.9373	7.8904	1.42561	3.56636e-08	**
mmu-miR-423-5p	1057.77	2892.94	1.45152	0	**
mmu-miR-5110	0.4673	1.2845	1.45879	0.0245265	*
mmu-miR-3066-5p	0.6676	1.9267	1.52908	0.00425313	**
mmu-miR-652-5p	0.5341	1.5597	1.54609	0.00960755	**
mmu-miR-26a-1-3p	0.4005	1.1927	1.57436	0.0220696	*
mmu-miR-184-3p	4.0054	12.0191	1.58531	1.7133e-13	**
mmu-miR-19a-3p	0.6676	2.0185	1.59623	0.00252845	**
mmu-miR-222-3p	409.755	1300.18	1.66587	0	**
mmu-miR-200b-3p	0.4005	1.2845	1.68133	0.0127452	*
mmu-miR-133b-3p	61.4165	200.93	1.71	5.72e-223	**
mmu-miR-148a-5p	0.3338	1.101	1.72176	0.0192483	*
mmu-miR-147-3p	0.4673	1.5597	1.73885	0.00486892	**
mmu-miR-5128	0.8678	3.1195	1.84588	3.0393e-05	**
mmu-miR-5117-3p	0.7343	2.6607	1.85736	0.000111281	**
mmu-miR-132-5p	0.267	1.0092	1.9183	0.016066	*
mmu-miR-532-5p	4.673	17.8911	1.93682	3.34843e-25	**
mmu-miR-133a-3p	187.854	748.213	1.99384	0	**
mmu-miR-182-5p	0.3338	1.3762	2.04363	0.00324697	**
mmu-miR-1934-3p	0.8011	3.303	2.04372	4.27592e-06	**
mmu-miR-1948-3p	0.267	1.2845	2.2663	0.0024445	**
mmu-miR-1929-5p	0.2003	1.0092	2.33298	0.00652054	**
mmu-miR-1247-5p	0.2003	1.1927	2.53997	0.00168938	**
mmu-miR-3096-5p	0.4005	2.3855	2.57442	7.11019e-06	**
mmu-miR-1a-3p	11910.7	78140.1	2.71381	0	**
mmu-miR-1a-1-5p	0.5341	3.8535	2.85099	1.30948e-09	**
mmu-miR-133a-5p	0.8011	5.9637	2.89615	2.30679e-14	**
mmu-miR-3096b-5p	0.4673	3.4865	2.89936	6.00885e-09	**
mmu-miR-499-5p	2.0695	17.0653	3.04371	2.35558e-40	**
mmu-miR-375-3p	0.3338	3.303	3.30672	1.55221e-09	**
mmu-miR-206-3p	590.132	6301.51	3.41659	0	**
mmu-miR-1a-2-5p	0.2003	2.8442	3.82779	2.60637e-09	**
mmu-miR-223-5p	59.7475	1946.46	5.02583	0	**
