# Supplementary material for: Identification and Characterization of MicroRNAs by High Through-Put Sequencing in Mesenchymal Stem Cells and Bone Tissue from Mice of Age-Related Osteoporosis
Source: PLoS One. 2013 Aug 21;8(8):e71895. doi: 10.1371/journal.pone.0071895 (PMC3749187; doi:10.1371/journal.pone.0071895)
Supplement: Table S7 — The common miRNAs existed in the MSCs and bone. Green: down-regulated miRNAs in bone aging process; red: up-regulated miRNAs. (XLSX) [file pone.0071895.s008.xlsx]

## Sheet: Suppl_Table_7
Table S7 The common miRNAs existed in the MSCs and bone.
miR-name	2m-MSCs	8m-MSCs	25m-MSCs		2m-bone	8m-bone	25m-bone
mmu-miR-329-3p	3.2955	1.2288	0.6153		5.6743	1.9866	0.9175
mmu-miR-434-3p	17.9192	4.2648	3.615		27.5039	6.9189	7.2482
mmu-miR-31-5p	102.641	32.4555	21.6128		8.2779	5.6858	5.2297
mmu-miR-467d-5p	1.9224	1.4457	0.4615		3.8052	2.1236	0.8257
mmu-miR-1839-3p	8.582	4.337	2.8458		38.3185	36.8549	17.7076
mmu-miR-382-5p	20.3222	13.4448	7.6145		10.6144	3.1512	3.5782
mmu-miR-299-5p	2.197	0.7228	0.8461		5.0068	1.4386	1.835
mmu-miR-379-5p	9.2686	8.0958	3.8457		5.4073	2.0551	2.202
mmu-miR-339-3p	2.8836	3.3973	1.2306		3.0708	3.4252	1.468
mmu-miR-485-5p	9.7492	6.7224	4.6917		9.5463	2.8771	2.3855
mmu-let-7a-1-3p	4.394	2.9636	2.1536		5.1403	4.8638	3.2112
mmu-let-7c-2-3p	4.394	2.9636	2.1536		5.1403	4.8638	3.2112
mmu-miR-134-5p	1.7164	2.0962	0.8461		2.47	0.6165	0.0917
mmu-miR-296-5p	8.7193	8.8909	6.1531		11.549	1.5756	0.367
mmu-miR-210-3p	84.2409	89.1262	66.2229		46.7299	34.7998	7.3399
mmu-miR-298-5p	437.888	393.08	249.047		53.4056	13.5637	8.5327
mmu-miR-411-5p	13.6625	10.7703	8.8451		16.9563	4.1102	2.7525
mmu-miR-433-3p	8.1014	7.0115	5.1532		3.8719	1.5071	0.734
mmu-miR-127-3p	22.3132	20.1672	11.8447		23.5652	7.8094	4.9544
mmu-miR-382-3p	48.7458	34.1903	26.9199		24.0325	6.3708	5.2297
mmu-miR-378-5p	1.3045	0.1446	0.3077		6.7425	2.7401	1.9267
mmu-miR-146a-5p	922.462	924.223	471.021		62.8851	69.7366	19.0838
mmu-miR-574-3p	19.2923	13.228	11.1525		61.817	26.8534	19.726
mmu-miR-22-3p	911.752	723.708	524.168		1021.98	535.698	363.877
mmu-miR-16-5p	307.167	277.065	191.977		2947.92	1875.9	1072.18
mmu-miR-500-3p	11.8775	9.0355	7.0761		16.8228	10.1385	6.1472
mmu-miR-15a-5p	77.5813	67.0796	44.2255		312.223	215.581	115.145
mmu-miR-674-3p	25.3341	23.926	17.9209		15.2874	13.5637	5.8719
mmu-miR-652-3p	22.9311	18.1433	13.2292		51.6032	41.3762	21.0105
mmu-miR-362-3p	33.3668	30.9376	24.151		12.6838	11.3716	6.0554
mmu-miR-139-3p	25.2654	38.8888	56.3779		104.475	232.912	220.84
mmu-miR-1a-3p	305.382	474.4	709.761		11910.7	37819.4	78140.1
mmu-miR-223-5p	65.5665	174.71	159.289		59.7475	1212.92	1946.46
mmu-miR-10b-5p	10.2297	25.0103	34.2267		28.839	25.6203	51.9299
mmu-miR-149-3p	1.1672	1.6625	6.6146		6.4754	13.3582	13.8541
mmu-miR-132-5p	2.5403	3.6142	4.3841		0.267	1.0276	1.0092
mmu-miR-532-5p	29.6594	41.6356	39.0723		4.673	9.659	17.8911
mmu-miR-1247-5p	4.3253	7.5175	7.8452		0.2003	0.6165	1.1927
