# Supplementary material for: Identification and Characterization of MicroRNAs by High Through-Put Sequencing in Mesenchymal Stem Cells and Bone Tissue from Mice of Age-Related Osteoporosis
Source: PLoS One. 2013 Aug 21;8(8):e71895. doi: 10.1371/journal.pone.0071895 (PMC3749187; doi:10.1371/journal.pone.0071895)
Supplement: Table S8 — Genes and pathways targeted by miR-31. (XLSX) [file pone.0071895.s009.xlsx]

## Sheet: Suppl_Table_8-Wnt
Table S7 Genes and pathways targeted by miR-31.
Wnt signaling pathway	mmu-miR-31-5p
1110012J17Rik
1700008P20Rik
Apc
Apc2
Axin1	Axin1
Baiap3
Btrc	Btrc
Camk2a
Camk2d
Ccdc85b
Ccnd1	Ccnd1
Ccnd2	Ccnd2
Ccnd3	Ccnd3
Chd6
Chd7
Chd9
Ciao1
Cmtm3
Coro2a
Coro2b	Coro2b
Coro7
Cpne8	Cpne8
Cpne9	Cpne9
Crebbp
Csnk1e
Csnk2a1	Csnk2a1
Csnk2a2	Csnk2a2
Ctbp2
Ctnnb1
Ctnnbip1
Cxxc4	Cxxc4
Cxxc5
Daam1
Dgcr2
Dixdc1
Dkk1	Dkk1
Dkk2
Dkk3
Dkk4
Doc2b	Doc2b
Dvl2	Dvl2
Dysf
Ep300
Esyt2
Fbxw11
Fmnl1
Fmnl2	Fmnl2
Fosl1
Frat1
Frat2
Frzb
Fzd1
Fzd10
Fzd2
Fzd3	Fzd3
Fzd4	Fzd4
Fzd6
Grem1
Grem2
Grid2ip	Grid2ip
Gsk3b	Gsk3b
Lef1
Lrp4	Lrp4
Lrp5
Lrp6	Lrp6
Lrrfip1	Lrrfip1
Mapk10
Mapk8
Mapkbp1
Myc
Myof	Myof
Ncoa6
Nfat5
Nfatc1
Nfatc2	Nfatc2
Nfatc3	Nfatc3
Nfatc4
Nkd2
Nlk
ORF63
Otof
Pclo
Plcb1
Porcn	Porcn
Ppp2ca
Ppp2cb
Ppp2r1b
Ppp2r5a	Ppp2r5a
Ppp2r5b
Ppp2r5c
Ppp2r5d
Ppp3ca
Ppp3cb
Ppp3r1
Prickle1
Prickle2
Prickle3	Prickle3
Prkaca	Prkaca
Prkca
Prkcb
Prkcc
Rac1
Rac2	Rac2
Rbbp5	Rbbp5
Rock1
Rock2
Sfrp1
Sfrp4
Skp1a
Smad3
Smc6
Syt1	Syt1
Syt10
Syt17
Syt2
Syt7
Syt9	Syt9
Tbl1xr1	Tbl1xr1
Tcf7l1
Tcf7l2
Tes
Tle1	Tle1
Tle2
Tle4
Tm4sf19	Tm4sf19
Tmem135	Tmem135
Trp53
Unc13a
Unc13c
Vangl2
Wdr7
Wnt10b
Wnt16	Wnt16
Wnt2b	Wnt2b
Wnt3
Wnt5a
Wnt5b
Wnt7b
Wnt9a
Xirp1

## Sheet: Suppl_Table_8-p53
p53 signaling pathway	mmu-miR-31-5p
Atm
Atr
Bbc3
Casp3
Ccnd1	Ccnd1
Ccnd2	Ccnd2
Ccnd3	Ccnd3
Ccng2
Cdk1	Cdk1
Ei24
Eml5	Eml5
Gcc1	Gcc1
Gtse1	Gtse1
Igf1
Igf2	Igf2
Igfbp2
Igfbp5	Igfbp5
Igfbp6
Lonrf2
Lrch1
Lrch4
Lrch4-sap25
Lrdd
Lrrc28
Mdm2
Mdm4
Perp
Pmaip1	Pmaip1
Ppm1d	Ppm1d
Pten
Ralgapa1
Rchy1	Rchy1
Rrm2
Rsrc2
Scand3
Serpinb10-ps
Serpinb11	Serpinb11
Serpinb12	Serpinb12
Serpinb1a
Serpinb2
Serpinb6b	Serpinb6b
Serpinb8	Serpinb8
Serpinb9
Serpinb9c
Serpinb9d	Serpinb9d
Serpinb9e	Serpinb9e
Serpinb9f	Serpinb9f
Serpinb9g	Serpinb9g
Serpine2
Sesn2
Sesn3
Shisa5	Shisa5
Spon1
Steap1	Steap1
Steap2	Steap2
Steap3
Tenc1
Tnfrsf23
Tns1	Tns1
Tpte
Trp53
Tsc2
Tspan1
Tspan18	Tspan18
Wdr76
Zfp346	Zfp346
Zmat3
Zmat4
Zmym6	Zmym6
